# Supplementary material for: 1,3,5,7-Tetra­kis(4-iodo­phen­yl)adamantane benzene tetra­solvate
Source: Acta Crystallogr Sect E Struct Rep Online. 2010 Jun 16;66(Pt 7):o1636. doi: 10.1107/S1600536810021744 (PMC3006832; doi:10.1107/S1600536810021744)
Supplement: Supplementary file 1 [file e-66-o1636-sup1.cif]

##############################################################################
###                                                                        ###
###        Electronic paper (Acta Crystallographica Section E)             ###
###                                                                        ###
##############################################################################
#                                                                            #
# This CIF contains the data in a paper accepted for publication in Acta     #
# Crystallographica Section E. It conforms to the requirements of Notes      #
# for Authors for Section E, and has been peer reviewed under the auspices   #
# of the IUCr Commission on Journals.                                        #
#                                                                            #
# Full details of the Crystallographic Information File format               #
# are given in the paper "The Crystallographic Information File (CIF):       #
# a New Standard Archive File for Crystallography" by S. R. Hall, F. H.      #
# Allen and I. D. Brown [Acta Cryst. (1991), A47, 655-685].                  #
#                                                                            #
# The current version of the core CIF dictionary is obtainable from          #
# ftp://ftp.iucr.org/pub/cif_core.dic. The current version number is 2.4.    #
#                                                                            #
# Software is freely available for graphical display of the structure(s) in  #
# this CIF.  For information consult the CIF home page http://www.iucr.org/  #
# cif/home.html                                                              #
#                                                                            #
# This file may be used for bona fide research purposes within the           #
# scientific community so long as proper attribution is given to the journal # 
# article from which it was obtained.                                        #
#                                                                            #
##############################################################################
                                             
data_global
_audit_creation_method     SHELXL-97
_journal_date_recd_electronic     2010-06-02
_journal_date_accepted     2010-06-07
_journal_name_full     'Acta Crystallographica, Section E'
_journal_year     2010
_journal_volume     66
_journal_issue      7
_journal_page_first     o1636
_journal_page_last     o1636
_journal_paper_category     QO
_journal_coeditor_code     LH5063
_publ_contact_author_name     'Jan W. Bats'
_publ_contact_author_address
;
 Institut f\"ur Organische Chemie
 Universit\"at Frankfurt
 Max-von-Laue-Strasse 7
 D-60438 Frankfurt am Main
 Germany
;
_publ_contact_author_email     bats@chemie.uni-frankfurt.de
_publ_contact_author_fax     '+49 69 79829515'
_publ_contact_author_phone     '+49 69 79829124'
_publ_section_title
;
1,3,5,7-Tetrakis(4-iodophenyl)adamantane benzene tetrasolvate
;
loop_
    _publ_author_name
    _publ_author_address
    'Bats, Jan W.'
;
 Institut f\"ur Organische Chemie
 Universit\"at Frankfurt
 Max-von-Laue-Strasse 7
 D-60438 Frankfurt am Main
 Germany
;
    'Pospiech, Steffen'
;
 Institut f\"ur Physikalische und Theoretische Chemie
 Universit\"at Frankfurt
 Max-von-Laue-Strasse 7
 D-60438 Frankfurt am Main
 Germany
;
    'Prisner, Thomas F.'
;
 Institut f\"ur Physikalische und Theoretische Chemie
 Universit\"at Frankfurt
 Max-von-Laue-Strasse 7
 D-60438 Frankfurt am Main
 Germany
;
data_I
_audit_creation_method     SHELXL-97
_chemical_name_systematic
;
1,3,5,7-Tetrakis(4-iodophenyl)adamantane benzene tetrasolvate
;
_chemical_name_common     ?
_chemical_formula_moiety     'C34 H28 I4, 4(C6 H6)'
_chemical_formula_sum     'C58 H52 I4'
_chemical_formula_iupac     'C34 H28 I4, 4C6 H6'
_chemical_formula_weight     1256.60
_chemical_melting_point     ?
_symmetry_cell_setting     tetragonal
_symmetry_space_group_name_H-M     'P -4 21 c'
_symmetry_space_group_name_Hall     'P -4 2n'
loop_
    _symmetry_equiv_pos_as_xyz
    'x, y, z'
    '-x, -y, z'
    'y, -x, -z'
    '-y, x, -z'
    '-x+1/2, y+1/2, -z+1/2'
    'x+1/2, -y+1/2, -z+1/2'
    '-y+1/2, -x+1/2, z+1/2'
    'y+1/2, x+1/2, z+1/2'
_cell_length_a     18.883(3)
_cell_length_b     18.883(3)
_cell_length_c     7.2442(19)
_cell_angle_alpha     90.00
_cell_angle_beta     90.00
_cell_angle_gamma     90.00
_cell_volume     2583.1(9)
_cell_formula_units_Z     2
_cell_measurement_reflns_used     103
_cell_measurement_theta_min     3
_cell_measurement_theta_max     23
_cell_measurement_temperature     164(2)
_exptl_crystal_description     rod
_exptl_crystal_colour     colorless
_exptl_crystal_size_max     0.60
_exptl_crystal_size_mid     0.20
_exptl_crystal_size_min     0.12
_exptl_crystal_density_diffrn     1.616
_exptl_crystal_density_meas     ?
_exptl_crystal_density_method     'not measured'
_exptl_crystal_F_000     1224
_exptl_absorpt_coefficient_mu     2.448
_exptl_absorpt_correction_type     multi-scan
_exptl_absorpt_process_details     '(SADABS; Sheldrick, 2000)'
_exptl_absorpt_correction_T_min     0.509
_exptl_absorpt_correction_T_max     0.751
_exptl_special_details
;
;
_diffrn_ambient_temperature     164(2)
_diffrn_radiation_type     MoK\a
_diffrn_radiation_wavelength     0.71073
_diffrn_radiation_source     'normal-focus sealed tube'
_diffrn_radiation_monochromator     graphite
_diffrn_measurement_device_type     'Siemens SMART 1K CCD'
_diffrn_measurement_method     \w
_diffrn_detector_area_resol_mean     ?
_diffrn_reflns_number     35313
_diffrn_reflns_av_R_equivalents     0.0633
_diffrn_reflns_av_sigmaI/netI     0.0462
_diffrn_reflns_theta_min     1.53
_diffrn_reflns_theta_max     27.50
_diffrn_reflns_theta_full     27.50
_diffrn_measured_fraction_theta_max     0.999
_diffrn_measured_fraction_theta_full     0.999
_diffrn_reflns_limit_h_min     -24
_diffrn_reflns_limit_h_max     24
_diffrn_reflns_limit_k_min     -24
_diffrn_reflns_limit_k_max     24
_diffrn_reflns_limit_l_min     -9
_diffrn_reflns_limit_l_max     9
_diffrn_standards_number     579
_diffrn_standards_interval_count     ?
_diffrn_standards_interval_time     1600
_diffrn_standards_decay_%     0.0
_refine_special_details
;
Refinement of <i>F</i>^2^ against ALL reflections. The weighted <i>R</i>-factor
<i>wR</i> and goodness of fit <i>S</i> are based on <i>F</i>^2^, conventional
<i>R</i>-factors <i>R</i> are based on <i>F</i>, with <i>F</i> set to zero for
negative <i>F</i>^2^. The threshold expression of <i>F</i>^2^ >
\s(<i>F</i>^2^) is used only for calculating <i>R</i>-factors(gt) <i>etc</i>.
and is not relevant to the choice of reflections for refinement.
<i>R</i>-factors based on <i>F</i>^2^ are statistically about twice as large
as those based on <i>F</i>, and <i>R</i>- factors based on ALL data will be
even larger.
;
_reflns_number_total     2953
_reflns_number_gt     2365
_reflns_threshold_expression     I>2\s(I)
_refine_ls_structure_factor_coef     Fsqd
_refine_ls_matrix_type     full
_refine_ls_R_factor_all     0.0549
_refine_ls_R_factor_gt     0.0395
_refine_ls_wR_factor_gt     0.1007
_refine_ls_wR_factor_ref     0.1048
_refine_ls_goodness_of_fit_ref     1.049
_refine_ls_restrained_S_all     1.049
_refine_ls_number_reflns     2953
_refine_ls_number_parameters     141
_refine_ls_number_restraints     0
_refine_ls_hydrogen_treatment     constr
_refine_ls_weighting_scheme     calc
_refine_ls_weighting_details
                   'calc w=1/[\s^2^(Fo^2^)+(0.06P)^2^] where P=(Fo^2^+2Fc^2^)/3'
_atom_sites_solution_hydrogens     geom
_atom_sites_solution_primary     direct
_atom_sites_solution_secondary     difmap
_refine_ls_shift/su_max     0.001
_refine_ls_shift/su_mean     0.000
_refine_diff_density_max     1.763
_refine_diff_density_min     -0.818
_refine_ls_extinction_method     none
_refine_ls_extinction_coef     ?
_refine_ls_abs_structure_details     'Flack (1983), 1263 Friedel pairs'
_refine_ls_abs_structure_Flack     -0.01(4)
loop_
    _atom_type_symbol
    _atom_type_description
    _atom_type_scat_dispersion_real
    _atom_type_scat_dispersion_imag
    _atom_type_scat_source
    'C' 'C' 0.0033 0.0016
                         'International Tables Vol C Tables 4.2.6.8 and 6.1.1.4'
    'H' 'H' 0.0000 0.0000
                         'International Tables Vol C Tables 4.2.6.8 and 6.1.1.4'
    'I' 'I' -0.4742 1.8119
                         'International Tables Vol C Tables 4.2.6.8 and 6.1.1.4'
_computing_data_collection     'SMART (Siemens, 1995)'
_computing_cell_refinement     'SAINT (Siemens, 1995)'
_computing_data_reduction     'SAINT (Siemens, 1995)'
_computing_structure_solution     'SHELXS97 (Sheldrick, 2008)'
_computing_structure_refinement     'SHELXL97 (Sheldrick, 2008)'
_computing_molecular_graphics     'SHELXTL (Sheldrick, 2008)'
_computing_publication_material     'SHELXL97 (Sheldrick, 2008)'
loop_
    _atom_site_type_symbol
    _atom_site_label
    _atom_site_fract_x
    _atom_site_fract_y
    _atom_site_fract_z
    _atom_site_U_iso_or_equiv
    _atom_site_adp_type
    _atom_site_calc_flag
    _atom_site_refinement_flags
    _atom_site_occupancy
    _atom_site_disorder_assembly
    _atom_site_disorder_group
    I I1 0.25295(2) 0.30544(2) -0.23303(6) 0.05317(17) Uani d . 1 . .
    C C1 0.5000 0.5000 0.2564(9) 0.0199(12) Uani d S 1 . .
    H H1A 0.5258 0.4664 0.1760 0.024 Uiso calc PR 0.50 . .
    H H1B 0.4742 0.5336 0.1760 0.024 Uiso calc PR 0.50 . .
    C C2 0.4466(2) 0.4589(2) 0.3747(6) 0.0195(9) Uani d . 1 . .
    C C3 0.4875(3) 0.4074(2) 0.5016(6) 0.0209(9) Uani d . 1 . .
    H H3A 0.4534 0.3815 0.5804 0.025 Uiso calc R 1 . .
    H H3B 0.5129 0.3723 0.4248 0.025 Uiso calc R 1 . .
    C C4 0.3977(2) 0.4186(2) 0.2437(6) 0.0222(8) Uani d . 1 . .
    C C5 0.3250(2) 0.4344(2) 0.2272(7) 0.0274(10) Uani d . 1 . .
    H H5A 0.3039 0.4677 0.3087 0.033 Uiso calc R 1 . .
    C C6 0.2844(3) 0.4020(3) 0.0937(6) 0.0287(11) Uani d . 1 . .
    H H6A 0.2354 0.4131 0.0842 0.034 Uiso calc R 1 . .
    C C7 0.3139(3) 0.3534(3) -0.0265(6) 0.0310(11) Uani d . 1 . .
    C C8 0.3848(3) 0.3345(3) -0.0094(7) 0.0282(11) Uani d . 1 . .
    H H8A 0.4052 0.3000 -0.0885 0.034 Uiso calc R 1 . .
    C C9 0.4250(3) 0.3675(3) 0.1261(6) 0.0279(10) Uani d . 1 . .
    H H9A 0.4734 0.3544 0.1388 0.034 Uiso calc R 1 . .
    C C10 0.4526(5) 0.1182(4) 0.7048(12) 0.083(2) Uani d . 1 . .
    H H10A 0.4384 0.0903 0.8073 0.099 Uiso calc R 1 . .
    C C11 0.5184(5) 0.1096(5) 0.6257(15) 0.081(3) Uani d . 1 . .
    H H11A 0.5501 0.0748 0.6719 0.097 Uiso calc R 1 . .
    C C12 0.5372(4) 0.1500(4) 0.4852(13) 0.072(2) Uani d . 1 . .
    H H12A 0.5831 0.1449 0.4335 0.086 Uiso calc R 1 . .
    C C13 0.4918(4) 0.1992(4) 0.4127(10) 0.066(2) Uani d . 1 . .
    H H13A 0.5055 0.2268 0.3089 0.080 Uiso calc R 1 . .
    C C14 0.4265(4) 0.2084(4) 0.4909(11) 0.0612(19) Uani d . 1 . .
    H H14A 0.3947 0.2432 0.4445 0.073 Uiso calc R 1 . .
    C C15 0.4085(5) 0.1681(4) 0.6319(14) 0.078(3) Uani d . 1 . .
    H H15A 0.3628 0.1740 0.6849 0.094 Uiso calc R 1 . .
loop_
    _atom_site_aniso_label
    _atom_site_aniso_U_11
    _atom_site_aniso_U_22
    _atom_site_aniso_U_33
    _atom_site_aniso_U_12
    _atom_site_aniso_U_13
    _atom_site_aniso_U_23
    I1 0.0530(2) 0.0577(3) 0.0488(2) 0.00188(19) -0.0243(2) -0.0168(2)
    C1 0.023(3) 0.022(3) 0.015(3) 0.000(2) 0.000 0.000
    C2 0.021(2) 0.023(2) 0.015(2) -0.0026(18) -0.0018(17) -0.0024(17)
    C3 0.026(2) 0.020(2) 0.017(2) -0.001(2) -0.0010(18) -0.0001(17)
    C4 0.026(2) 0.026(2) 0.015(2) -0.0043(16) 0.0018(19) 0.0027(19)
    C5 0.029(2) 0.024(2) 0.029(2) -0.0014(17) 0.006(2) 0.005(2)
    C6 0.019(2) 0.031(3) 0.036(3) -0.006(2) -0.002(2) 0.000(2)
    C7 0.031(3) 0.035(3) 0.027(2) -0.008(2) -0.009(2) 0.001(2)
    C8 0.030(3) 0.029(3) 0.026(2) 0.002(2) -0.002(2) -0.004(2)
    C9 0.024(2) 0.028(3) 0.032(2) 0.001(2) -0.002(2) -0.002(2)
    C10 0.105(7) 0.070(5) 0.073(6) -0.003(5) 0.014(5) 0.010(4)
    C11 0.071(5) 0.066(5) 0.106(7) -0.001(5) -0.030(5) 0.012(5)
    C12 0.045(4) 0.062(5) 0.109(7) -0.011(4) 0.013(4) -0.020(5)
    C13 0.080(5) 0.045(4) 0.074(5) -0.020(4) 0.013(4) -0.020(4)
    C14 0.065(5) 0.029(4) 0.089(5) -0.007(3) -0.004(4) -0.008(3)
    C15 0.074(6) 0.053(5) 0.108(7) 0.000(4) 0.018(5) -0.027(5)
_geom_special_details
;
All e.s.d.'s (except the e.s.d. in the dihedral angle between two l.s. planes)
are estimated using the full covariance matrix. The cell e.s.d.'s are taken
into account individually in the estimation of e.s.d.'s in distances, angles
and torsion angles; correlations between e.s.d.'s in cell parameters are only
used when they are defined by crystal symmetry. An approximate (isotropic)
treatment of cell e.s.d.'s is used for estimating e.s.d.'s involving l.s.
planes.
;
loop_
    _geom_bond_atom_site_label_1
    _geom_bond_atom_site_label_2
    _geom_bond_site_symmetry_2
    _geom_bond_distance
    _geom_bond_publ_flag
    I1 C7 . 2.093(5) ?
    C1 C2 2_665 1.535(5) ?
    C1 C2 . 1.535(5) ?
    C1 H1A . 0.9900 ?
    C1 H1B . 0.9900 ?
    C2 C4 . 1.528(6) ?
    C2 C3 3_566 1.540(6) ?
    C2 C3 . 1.545(6) ?
    C3 C2 4_656 1.540(6) ?
    C3 H3A . 0.9900 ?
    C3 H3B . 0.9900 ?
    C4 C9 . 1.387(6) ?
    C4 C5 . 1.409(6) ?
    C5 C6 . 1.378(6) ?
    C5 H5A . 0.9500 ?
    C6 C7 . 1.382(7) ?
    C6 H6A . 0.9500 ?
    C7 C8 . 1.391(7) ?
    C8 C9 . 1.388(6) ?
    C8 H8A . 0.9500 ?
    C9 H9A . 0.9500 ?
    C10 C15 . 1.364(11) ?
    C10 C11 . 1.378(12) ?
    C10 H10A . 0.9500 ?
    C11 C12 . 1.321(12) ?
    C11 H11A . 0.9500 ?
    C12 C13 . 1.369(11) ?
    C12 H12A . 0.9500 ?
    C13 C14 . 1.368(10) ?
    C13 H13A . 0.9500 ?
    C14 C15 . 1.319(11) ?
    C14 H14A . 0.9500 ?
    C15 H15A . 0.9500 ?
loop_
    _geom_angle_atom_site_label_1
    _geom_angle_atom_site_label_2
    _geom_angle_atom_site_label_3
    _geom_angle_site_symmetry_1
    _geom_angle_site_symmetry_3
    _geom_angle
    _geom_angle_publ_flag
    C2 C1 C2 2_665 . 112.1(5) ?
    C2 C1 H1A 2_665 . 109.2 ?
    C2 C1 H1A . . 109.2 ?
    C2 C1 H1B 2_665 . 109.2 ?
    C2 C1 H1B . . 109.2 ?
    H1A C1 H1B . . 107.9 ?
    C4 C2 C1 . . 107.6(3) ?
    C4 C2 C3 . 3_566 113.5(4) ?
    C1 C2 C3 . 3_566 107.9(3) ?
    C4 C2 C3 . . 111.0(4) ?
    C1 C2 C3 . . 108.7(3) ?
    C3 C2 C3 3_566 . 107.9(3) ?
    C2 C3 C2 4_656 . 111.9(4) ?
    C2 C3 H3A 4_656 . 109.2 ?
    C2 C3 H3A . . 109.2 ?
    C2 C3 H3B 4_656 . 109.2 ?
    C2 C3 H3B . . 109.2 ?
    H3A C3 H3B . . 107.9 ?
    C9 C4 C5 . . 117.3(4) ?
    C9 C4 C2 . . 120.2(4) ?
    C5 C4 C2 . . 122.4(4) ?
    C6 C5 C4 . . 120.5(4) ?
    C6 C5 H5A . . 119.7 ?
    C4 C5 H5A . . 119.7 ?
    C5 C6 C7 . . 120.8(5) ?
    C5 C6 H6A . . 119.6 ?
    C7 C6 H6A . . 119.6 ?
    C6 C7 C8 . . 120.1(4) ?
    C6 C7 I1 . . 121.1(4) ?
    C8 C7 I1 . . 118.8(4) ?
    C9 C8 C7 . . 118.4(4) ?
    C9 C8 H8A . . 120.8 ?
    C7 C8 H8A . . 120.8 ?
    C4 C9 C8 . . 122.8(4) ?
    C4 C9 H9A . . 118.6 ?
    C8 C9 H9A . . 118.6 ?
    C15 C10 C11 . . 118.1(8) ?
    C15 C10 H10A . . 120.9 ?
    C11 C10 H10A . . 120.9 ?
    C12 C11 C10 . . 119.6(9) ?
    C12 C11 H11A . . 120.2 ?
    C10 C11 H11A . . 120.2 ?
    C11 C12 C13 . . 121.3(8) ?
    C11 C12 H12A . . 119.3 ?
    C13 C12 H12A . . 119.3 ?
    C14 C13 C12 . . 119.5(8) ?
    C14 C13 H13A . . 120.3 ?
    C12 C13 H13A . . 120.3 ?
    C15 C14 C13 . . 118.7(8) ?
    C15 C14 H14A . . 120.7 ?
    C13 C14 H14A . . 120.7 ?
    C14 C15 C10 . . 122.8(8) ?
    C14 C15 H15A . . 118.6 ?
    C10 C15 H15A . . 118.6 ?
loop_
    _geom_torsion_atom_site_label_1
    _geom_torsion_atom_site_label_2
    _geom_torsion_atom_site_label_3
    _geom_torsion_atom_site_label_4
    _geom_torsion_site_symmetry_1
    _geom_torsion_site_symmetry_2
    _geom_torsion_site_symmetry_3
    _geom_torsion_site_symmetry_4
    _geom_torsion
    _geom_torsion_publ_flag
    C2 C1 C2 C4 2_665 . . . -178.4(4) ?
    C2 C1 C2 C3 2_665 . . 3_566 58.7(3) ?
    C2 C1 C2 C3 2_665 . . . -58.1(3) ?
    C4 C2 C3 C2 . . . 4_656 175.9(4) ?
    C1 C2 C3 C2 . . . 4_656 57.7(5) ?
    C3 C2 C3 C2 3_566 . . 4_656 -59.1(3) ?
    C1 C2 C4 C9 . . . . 61.9(5) ?
    C3 C2 C4 C9 3_566 . . . -178.8(4) ?
    C3 C2 C4 C9 . . . . -57.0(5) ?
    C1 C2 C4 C5 . . . . -113.7(4) ?
    C3 C2 C4 C5 3_566 . . . 5.7(6) ?
    C3 C2 C4 C5 . . . . 127.4(4) ?
    C9 C4 C5 C6 . . . . -2.6(6) ?
    C2 C4 C5 C6 . . . . 173.1(4) ?
    C4 C5 C6 C7 . . . . 0.0(7) ?
    C5 C6 C7 C8 . . . . 2.5(7) ?
    C5 C6 C7 I1 . . . . -178.8(3) ?
    C6 C7 C8 C9 . . . . -2.3(7) ?
    I1 C7 C8 C9 . . . . 179.0(3) ?
    C5 C4 C9 C8 . . . . 2.9(7) ?
    C2 C4 C9 C8 . . . . -172.9(4) ?
    C7 C8 C9 C4 . . . . -0.5(7) ?
    C15 C10 C11 C12 . . . . 1.1(14) ?
    C10 C11 C12 C13 . . . . -1.9(13) ?
    C11 C12 C13 C14 . . . . 2.2(12) ?
    C12 C13 C14 C15 . . . . -1.7(11) ?
    C13 C14 C15 C10 . . . . 0.9(12) ?
    C11 C10 C15 C14 . . . . -0.6(13) ?
loop_
    _geom_hbond_atom_site_label_D
    _geom_hbond_atom_site_label_H
    _geom_hbond_atom_site_label_A
    _geom_hbond_site_symmetry_D
    _geom_hbond_site_symmetry_H
    _geom_hbond_site_symmetry_A
    _geom_hbond_distance_DH
    _geom_hbond_distance_HA
    _geom_hbond_distance_DA
    _geom_hbond_angle_DHA
    _geom_hbond_publ_flag
    C5 H5A Cg1 . . 3_566 0.95 2.91 3.833(9) 163 yes
    C10 H10A Cg2 . . 7_555 0.95 2.85 3.733(9) 156 yes
