# Supplementary material for: 1,3,5,7-Tetra­kis(4-iodo­phen­yl)adamantane benzene tetra­solvate
Source: Acta Crystallogr Sect E Struct Rep Online. 2010 Jun 16;66(Pt 7):o1636. doi: 10.1107/S1600536810021744 (PMC3006832; doi:10.1107/S1600536810021744)
Supplement: Supplementary file 2 [file e-66-o1636-Isup2.hkl]

# 
# h,k,l, Fc-squared, Fo-squared, sigma(Fo-squared) and status flag 
# 
data_I
_shelx_title ' pm in P-42(1)c' 
_shelx_refln_list_code          4 
_shelx_F_calc_maximum      274.24 
_exptl_crystal_F_000      1224.00 
_reflns_d_resolution_high  0.7696 
 
loop_ 
 _symmetry_equiv_pos_as_xyz 
 'x, y, z' 
 '-x, -y, z' 
 'y, -x, -z' 
 '-y, x, -z' 
 '-x+1/2, y+1/2, -z+1/2' 
 'x+1/2, -y+1/2, -z+1/2' 
 '-y+1/2, -x+1/2, z+1/2' 
 'y+1/2, x+1/2, z+1/2' 
 
_cell_length_a    18.8826 
_cell_length_b    18.8826 
_cell_length_c     7.2442 
_cell_angle_alpha  90.000 
_cell_angle_beta   90.000 
_cell_angle_gamma  90.000 
 
_shelx_F_squared_multiplier     1.000 
 
loop_ 
 _refln_index_h 
 _refln_index_k 
 _refln_index_l 
 _refln_F_squared_calc 
 _refln_F_squared_meas 
 _refln_F_squared_sigma 
 _refln_observed_status 
   1   1   0     8408.46     8067.67    333.87 o 
   0   2   0    41645.58    41307.81    928.82 o 
   1   2   0     8160.66     7983.59    175.17 o 
   2   2   0    74136.95    72366.89   1529.51 o 
   1   3   0      369.36      477.46     12.58 o 
   2   3   0    24098.83    23684.78    489.49 o 
   3   3   0    25950.73    25854.35    689.80 o 
   0   4   0    19600.55    18927.57    636.71 o 
   1   4   0    23275.67    22664.63    619.52 o 
   2   4   0    28665.61    27808.60    808.18 o 
   3   4   0    40727.60    39373.66    753.55 o 
   4   4   0     1230.46     1579.64     55.75 o 
   1   5   0       30.33       98.29     15.90 o 
   2   5   0    17931.12    17410.84    418.05 o 
   3   5   0       69.22      173.11     17.98 o 
   4   5   0    18471.98    18120.48    332.48 o 
   5   5   0      456.68      432.39     25.15 o 
   0   6   0     6417.88     7182.89    232.05 o 
   1   6   0     9488.71    10229.96    221.47 o 
   2   6   0     6064.33     6753.29    137.91 o 
   3   6   0    25840.16    26252.52    597.66 o 
   4   6   0      951.33      753.99     26.74 o 
   5   6   0     7029.33     6973.65    142.71 o 
   6   6   0    19895.31    18116.86    453.22 o 
   1   7   0      130.98      129.99     13.51 o 
   2   7   0     7533.15     7263.59    139.36 o 
   3   7   0     1204.14     1266.00     47.26 o 
   4   7   0    19877.12    19058.23    407.21 o 
   5   7   0       31.10       87.58     16.32 o 
   6   7   0    10271.09     9986.01    176.98 o 
   7   7   0      191.64      192.46     33.98 o 
   0   8   0      144.53      150.93     22.48 o 
   1   8   0      147.85      157.72     15.54 o 
   2   8   0      743.45      691.35     24.62 o 
   3   8   0     4935.38     5950.28    110.36 o 
   4   8   0     3297.18     2798.81     61.12 o 
   5   8   0     3442.90     4007.04     90.01 o 
   6   8   0    25902.32    23299.82    407.42 o 
   7   8   0     4100.65     4828.77    127.20 o 
   8   8   0    36789.47    34013.87    731.08 o 
   1   9   0        1.21        5.77     15.65 o 
   2   9   0     7701.19     7524.66    126.72 o 
   3   9   0      389.64      422.18     31.43 o 
   4   9   0    16115.32    15261.65    343.73 o 
   5   9   0       13.62       79.50     20.34 o 
   6   9   0    10663.85    10258.05    176.00 o 
   7   9   0       75.79      537.85    152.93 o 
   8   9   0     2423.60     2459.30     76.23 o 
   9   9   0      939.83     2173.59   1957.60 o 
   0  10   0     1127.75     1260.44     57.80 o 
   1  10   0     2475.47     2016.43     48.01 o 
   2  10   0       55.40       79.60     22.76 o 
   3  10   0     2542.77     1971.78     47.26 o 
   4  10   0     9569.60     8972.24    173.50 o 
   5  10   0      630.47      522.88     49.12 o 
   6  10   0    16205.48    14605.16    278.69 o 
   7  10   0      666.56      803.44     54.34 o 
   8  10   0    31012.78    29828.63    502.25 o 
   9  10   0        3.39       30.74     24.27 o 
  10  10   0     9638.67     9503.23    263.43 o 
   1  11   0      188.58      221.00     21.02 o 
   2  11   0      932.74      772.55     31.85 o 
   3  11   0      234.88      173.94     29.66 o 
   4  11   0     5211.22     4755.20     96.51 o 
   5  11   0      698.72      566.91     37.67 o 
   6  11   0    12595.88    12325.98    209.02 o 
   7  11   0      617.56      853.82    157.84 o 
   8  11   0      285.57      271.59     37.46 o 
   9  11   0     1292.32     1710.11     61.17 o 
  10  11   0        0.89       73.66     39.49 o 
  11  11   0      373.39      469.64     65.35 o 
   0  12   0     3250.85     3439.23    106.30 o 
   1  12   0     5956.26     4746.39     94.18 o 
   2  12   0     1738.31     1652.59     46.58 o 
   3  12   0     9435.20     8249.26    151.66 o 
   4  12   0     1014.14     1114.41     41.94 o 
   5  12   0     5017.85     4428.26     86.63 o 
   6  12   0     6448.52     6159.20    117.64 o 
   7  12   0     4171.82     3876.52     89.53 o 
   8  12   0     5829.50     5550.97    111.51 o 
   9  12   0     3479.22     3224.50     79.97 o 
  10  12   0    13162.21    12953.05    237.82 o 
  11  12   0       98.25      106.56     34.57 o 
  12  12   0     2268.19     2286.53    105.93 o 
   1  13   0      396.91      427.32     36.03 o 
   2  13   0     4094.30     4025.03     98.13 o 
   3  13   0       73.34      103.24     30.60 o 
   4  13   0     3971.98     3536.13     87.70 o 
   5  13   0       33.74       20.17     26.59 o 
   6  13   0     3937.22     3480.12     88.56 o 
   7  13   0      643.90      864.76     47.89 o 
   8  13   0      583.55      559.50     45.22 o 
   9  13   0      269.86      208.83     82.32 o 
  10  13   0     2301.63     2441.14     78.17 o 
  11  13   0     1427.88     1656.97     71.26 o 
  12  13   0      639.94      777.88     65.01 o 
  13  13   0      340.08      506.77    108.61 o 
   0  14   0     6124.56     5335.97    180.03 o 
   1  14   0     6370.16     5460.82    124.33 o 
   2  14   0     3818.39     3396.24     90.29 o 
   3  14   0     6444.86     5451.26    124.97 o 
   4  14   0      500.34      514.34     44.84 o 
   5  14   0     3293.20     2928.34     84.06 o 
   6  14   0      382.57      383.41     41.93 o 
   7  14   0     2408.44     2173.26     69.82 o 
   8  14   0     2007.84     2104.71     70.33 o 
   9  14   0      143.90      121.84     39.28 o 
  10  14   0      111.00      132.27     38.88 o 
  11  14   0     2856.39     2913.65     95.08 o 
  12  14   0      292.68      281.85     64.59 o 
  13  14   0     1014.32     1076.98     84.75 o 
  14  14   0        0.55       84.61     82.25 o 
   1  15   0       24.70       82.78     36.04 o 
   2  15   0     2260.41     2165.34     72.66 o 
   3  15   0        3.71       42.82     32.30 o 
   4  15   0     5012.95     4746.23    116.01 o 
   5  15   0      256.57      221.96     46.01 o 
   6  15   0     3290.37     2972.66     87.36 o 
   7  15   0      572.79      468.62     50.32 o 
   8  15   0        0.97       16.72     34.29 o 
   9  15   0        6.07       42.56     36.92 o 
  10  15   0      545.93      608.41     54.97 o 
  11  15   0       35.16      102.62     51.07 o 
  12  15   0     1069.50     1154.36     80.29 o 
  13  15   0      284.18      419.71     81.13 o 
  14  15   0      708.04      940.76     87.00 o 
  15  15   0      348.08      347.56    115.26 o 
   0  16   0     8124.43     7602.38    243.27 o 
   1  16   0     2887.45     2473.07     82.71 o 
   2  16   0     6779.34     6235.88    148.09 o 
   3  16   0     1071.80      865.98     56.76 o 
   4  16   0     2719.05     2342.54     83.13 o 
   5  16   0     1047.88      954.15     58.80 o 
   6  16   0       11.98       32.13     35.28 o 
   7  16   0      140.41       87.74     39.12 o 
   8  16   0      100.07      116.91     42.47 o 
   9  16   0       25.91       15.17     38.81 o 
  10  16   0        3.63      -13.28     50.42 o 
  11  16   0      658.76      646.65     71.82 o 
  12  16   0       92.87        6.74     52.19 o 
  13  16   0      803.14      808.50     90.26 o 
  14  16   0      284.47      270.45     85.81 o 
  15  16   0      582.97      649.25     91.01 o 
  16  16   0     1478.51     1486.22    177.45 o 
   1  17   0      267.12      321.17     46.78 o 
   2  17   0      924.29     1007.90     60.61 o 
   3  17   0      157.08       98.03     61.17 o 
   4  17   0     1826.32     1751.19     77.95 o 
   5  17   0      277.21      289.92     75.19 o 
   6  17   0      408.49      432.83     54.66 o 
   7  17   0        1.97      -21.44     41.10 o 
   8  17   0       34.26       45.69     43.15 o 
   9  17   0      366.37      386.40     70.47 o 
  10  17   0        7.89       30.95     56.36 o 
  11  17   0       20.58       26.21     54.84 o 
  12  17   0      565.93      741.25     84.71 o 
  13  17   0        1.52       12.51     64.41 o 
  14  17   0     1184.51     1220.80    103.10 o 
  15  17   0       36.86      120.73     81.51 o 
  16  17   0      210.11      232.25    101.70 o 
  17  17   0       15.07      -68.59    241.70 o 
   0  18   0     5364.70     4816.20    183.27 o 
   1  18   0      611.38      535.90     79.44 o 
   2  18   0     6455.99     5850.07    147.80 o 
   3  18   0      122.06       82.11     49.26 o 
   4  18   0     1906.68     1671.02     79.55 o 
   5  18   0        3.52      -20.14     42.64 o 
   6  18   0      193.90      164.42     67.01 o 
   7  18   0      377.28      369.91     58.10 o 
   8  18   0       31.56       25.97     52.33 o 
   9  18   0        0.56        8.92     50.69 o 
  10  18   0       12.03       18.49     55.63 o 
  11  18   0      103.35       87.01     61.65 o 
  12  18   0       59.62       49.07     62.55 o 
  13  18   0      150.38      128.14     76.44 o 
  14  18   0      243.44      307.07     86.21 o 
  15  18   0        0.19       28.71     75.42 o 
  16  18   0      732.55      951.57    147.72 o 
   1  19   0       21.96       34.75     42.16 o 
   2  19   0      137.53      130.73     50.81 o 
   3  19   0      243.55      271.86     69.20 o 
   4  19   0     1562.90     1431.19     85.06 o 
   5  19   0       14.18       59.26     45.71 o 
   6  19   0      282.35      288.72     65.20 o 
   7  19   0       45.67       61.44     57.78 o 
   8  19   0       14.98       49.93     56.24 o 
   9  19   0       25.19       41.72     55.11 o 
  10  19   0       78.75      129.26     68.32 o 
  11  19   0        1.29       16.52     63.15 o 
  12  19   0      379.75      445.78     85.60 o 
  13  19   0        2.04      133.66     90.26 o 
  14  19   0      666.97      761.25    125.49 o 
  15  19   0       65.07       63.83    137.78 o 
   0  20   0     3660.26     3588.14    162.44 o 
   1  20   0      316.51      310.59     64.05 o 
   2  20   0     1324.31     1274.05     82.42 o 
   3  20   0       26.58        3.57     50.72 o 
   4  20   0     2356.97     2036.48    100.46 o 
   5  20   0     1261.27     1224.64     79.02 o 
   6  20   0        9.64       -4.81     57.15 o 
   7  20   0      616.88      610.14     83.55 o 
   8  20   0       20.74       68.31     67.64 o 
   9  20   0      121.69      153.97     67.63 o 
  10  20   0       67.27       27.98     65.57 o 
  11  20   0      360.00      405.49    100.09 o 
  12  20   0       21.22       36.70     73.40 o 
  13  20   0      208.92      155.38    102.05 o 
  14  20   0      124.80      164.04    122.65 o 
   1  21   0      146.23       62.17     54.96 o 
   2  21   0      385.19      411.34     73.76 o 
   3  21   0       20.82       36.93     52.76 o 
   4  21   0       60.63       31.21     54.17 o 
   5  21   0      579.50      530.61     68.20 o 
   6  21   0      456.19      454.05     82.93 o 
   7  21   0      221.88      239.37     79.01 o 
   8  21   0      147.44      168.36     77.50 o 
   9  21   0       18.89       40.82     65.25 o 
  10  21   0       40.52       62.71     78.31 o 
  11  21   0        0.39      -26.32     89.59 o 
  12  21   0      359.53      499.36    199.84 o 
   0  22   0      467.35      463.05    148.02 o 
   1  22   0      195.07      199.80     71.53 o 
   2  22   0      848.64      717.77     99.60 o 
   3  22   0      550.47      703.29     88.79 o 
   4  22   0        4.01       75.44     64.38 o 
   5  22   0      358.34      441.98     81.27 o 
   6  22   0       39.08       -0.60     72.72 o 
   7  22   0      399.80      507.64    111.57 o 
   8  22   0      184.40      235.21     87.40 o 
   9  22   0      409.23      419.60    121.39 o 
  10  22   0      140.42      108.37    154.27 o 
   1  23   0      119.41       74.32     84.21 o 
   2  23   0       18.94       60.85     80.48 o 
   3  23   0      647.69      624.36    126.86 o 
   4  23   0     1238.64     1148.41    118.48 o 
   5  23   0      125.39      203.59    105.48 o 
   6  23   0      219.27      112.35    129.48 o 
   7  23   0       16.78      -90.58    152.26 o 
   8  23   0        1.80       83.47    186.66 o 
   1  24   0       60.54       74.70    157.45 o 
   2  24   0       38.35      116.54    192.61 o 
   3  24   0        0.59       -0.72    127.02 o 
   4  24   0       35.55      -23.75    246.26 o 
   5  24   0      275.70      499.10    445.96 o 
   0   1   1      260.78      290.85     10.02 o 
  -1   2   1     4444.48     3915.91     56.16 o 
   0   2   1       68.14       62.93      8.40 o 
   1   2   1     4468.11     4051.37     76.77 o 
  -2   3   1    41392.15    43219.66    628.24 o 
  -1   3   1     3347.10     3847.05     58.13 o 
   0   3   1    65862.44    73460.98   1081.29 o 
   1   3   1     3351.81     3847.97     63.25 o 
   2   3   1    40567.69    43094.04    657.41 o 
  -3   4   1    32683.28    32403.20    444.15 o 
  -2   4   1     2635.23     2484.70     41.32 o 
  -1   4   1    43310.88    43481.13    654.36 o 
   0   4   1    28490.52    28247.16    428.33 o 
   1   4   1    43172.72    43972.13    665.29 o 
   2   4   1     3025.65     3001.94     51.27 o 
   3   4   1    31172.38    31483.63    483.91 o 
  -4   5   1    20625.93    20375.85    291.33 o 
  -3   5   1     2393.92     2908.19     51.69 o 
  -2   5   1     2857.44     2583.06     47.98 o 
  -1   5   1     3728.68     4385.94     73.35 o 
   0   5   1      382.84      405.70     16.90 o 
   1   5   1     3596.19     4228.84     71.50 o 
   2   5   1     2327.69     1998.72     38.79 o 
   3   5   1     2474.08     3060.47     54.28 o 
   4   5   1    20837.63    21142.77    316.72 o 
  -5   6   1    14352.33    14234.10    209.53 o 
  -4   6   1     7334.62     6924.48    110.99 o 
  -3   6   1    16481.48    15950.44    246.24 o 
  -2   6   1    48246.60    48207.44    728.33 o 
  -1   6   1    19332.40    19016.31    293.37 o 
   0   6   1    66786.43    65349.05   1009.85 o 
   1   6   1    19285.92    18950.16    299.88 o 
   2   6   1    48645.15    49787.79    755.63 o 
   3   6   1    16840.59    16241.32    248.53 o 
   4   6   1     7038.55     6563.99    103.35 o 
   5   6   1    14157.56    14148.29    216.07 o 
  -6   7   1    13359.36    13465.29    206.25 o 
  -5   7   1      254.45      271.57     20.06 o 
  -4   7   1    11973.83    11311.57    175.58 o 
  -3   7   1     1008.02     1128.92     31.94 o 
  -2   7   1     5240.91     5053.65     86.62 o 
  -1   7   1      559.40      625.74     27.10 o 
   0   7   1       17.71       53.90     13.10 o 
   1   7   1      466.22      518.58     21.67 o 
   2   7   1     5289.37     5192.31     91.67 o 
   3   7   1     1068.42     1230.42     29.44 o 
   4   7   1    11477.88    10983.73    173.25 o 
   5   7   1      259.77      288.92     17.07 o 
   6   7   1    13694.18    13898.15    214.62 o 
  -7   8   1     1023.28     1146.85     35.82 o 
  -6   8   1     5028.71     5230.33     92.90 o 
  -5   8   1     3383.02     3541.53     67.69 o 
  -4   8   1    16293.45    16015.77    250.36 o 
  -3   8   1     2576.12     2626.60     64.57 o 
  -2   8   1    46192.66    43243.75    656.80 o 
  -1   8   1     3033.44     3003.81     67.28 o 
   0   8   1    55061.23    51820.11    805.17 o 
   1   8   1     3064.17     2960.75     63.14 o 
   2   8   1    44358.92    41670.47    649.95 o 
   3   8   1     2438.40     2549.48     75.85 o 
   4   8   1    15948.55    15744.13    244.05 o 
   5   8   1     3472.79     3666.82     67.39 o 
   6   8   1     5272.36     5611.10     99.21 o 
   7   8   1     1173.48     1327.23     38.18 o 
  -8   9   1      539.68      623.84     33.90 o 
  -7   9   1      225.97      235.61     27.93 o 
  -6   9   1     4939.55     4864.40     88.79 o 
  -5   9   1     1078.31     1215.86     35.20 o 
  -4   9   1    10325.74     9945.16    158.85 o 
  -3   9   1     2748.91     3104.71     80.58 o 
  -2   9   1     9969.85    10316.01    172.45 o 
  -1   9   1      554.14      546.73     24.48 o 
   0   9   1       15.01      136.82     20.12 o 
   1   9   1      585.28      624.58     30.18 o 
   2   9   1     9905.68    10358.33    168.85 o 
   3   9   1     2582.23     3074.91     94.20 o 
   4   9   1    10610.90    10495.86    172.27 o 
   5   9   1     1138.94     1277.35     35.45 o 
   6   9   1     4977.72     4870.70     89.29 o 
   7   9   1      222.30      272.06     24.44 o 
   8   9   1      478.91      532.87     30.18 o 
  -9  10   1     1742.69     1847.76     54.04 o 
  -8  10   1       75.13      134.95     25.54 o 
  -7  10   1     1675.28     1712.83     48.47 o 
  -6  10   1     2489.40     2374.00     54.55 o 
  -5  10   1     1924.00     2071.16     48.52 o 
  -4  10   1    10882.35    10244.38    164.27 o 
  -3  10   1      966.13     1050.84     33.40 o 
  -2  10   1    28052.64    25329.52    402.69 o 
  -1  10   1      269.98      344.50     41.16 o 
   0  10   1    50988.28    47657.76    744.48 o 
   1  10   1      228.94      901.80    347.17 o 
   2  10   1    28522.56    26723.76    422.66 o 
   3  10   1     1063.40     1221.94     40.06 o 
   4  10   1    10918.89    10506.07    178.85 o 
   5  10   1     1954.32     2051.03     52.85 o 
   6  10   1     2488.16     2342.64     56.91 o 
   7  10   1     1790.43     1724.72     49.89 o 
   8  10   1       79.39      111.74     26.31 o 
   9  10   1     1620.73     1676.03     52.52 o 
 -10  11   1     1462.06     1425.82     53.81 o 
  -9  11   1      199.19      237.10     32.99 o 
  -8  11   1      906.64     1049.51     48.43 o 
  -7  11   1      952.92      999.54     41.55 o 
  -6  11   1     4575.12     4554.01     87.25 o 
  -5  11   1      650.27      628.33     29.23 o 
  -4  11   1     6099.04     5781.51    101.75 o 
  -3  11   1     1300.23     1246.64     39.74 o 
  -2  11   1     2328.02     2263.82     56.63 o 
  -1  11   1      237.37      277.77     27.74 o 
   0  11   1       39.10       46.91     20.91 o 
   1  11   1      314.19      355.67     26.94 o 
   2  11   1     2266.71     2249.70     55.47 o 
   3  11   1     1204.78     1224.76     39.89 o 
   4  11   1     6240.16     6220.00    117.47 o 
   5  11   1      623.79      689.09     38.72 o 
   6  11   1     4600.53     4635.04     92.41 o 
   7  11   1      898.50      948.99     40.14 o 
   8  11   1      857.08      959.23     43.24 o 
   9  11   1      204.98      233.70     35.88 o 
  10  11   1     1616.25     1730.31     96.71 o 
 -11  12   1     3039.61     2955.74     95.96 o 
 -10  12   1      906.15      912.32     53.02 o 
  -9  12   1     6114.36     5843.87    124.99 o 
  -8  12   1      876.91      844.67     44.96 o 
  -7  12   1     4134.99     4004.42     93.44 o 
  -6  12   1      187.16      181.27     31.31 o 
  -5  12   1     4209.93     4099.73     85.66 o 
  -4  12   1     3592.68     3344.38     79.34 o 
  -3  12   1     4189.50     4060.62     86.35 o 
  -2  12   1    13304.79    12929.13    223.72 o 
  -1  12   1     3211.82     3231.50     73.51 o 
   0  12   1    15152.31    14112.51    241.58 o 
   1  12   1     3143.94     3169.37     76.93 o 
   2  12   1    13384.53    13160.44    240.06 o 
   3  12   1     4197.56     4112.39     94.08 o 
   4  12   1     3735.24     3687.95     94.66 o 
   5  12   1     4029.22     3926.90     95.89 o 
   6  12   1      195.73      210.96     29.86 o 
   7  12   1     3954.21     3782.55     87.83 o 
   8  12   1     1021.39     1036.51     49.68 o 
   9  12   1     6150.84     5738.94    126.32 o 
  10  12   1      960.83      919.13     57.44 o 
  11  12   1     2832.08     2619.93     89.16 o 
 -12  13   1     2303.02     2165.79     88.05 o 
 -11  13   1      124.80      112.40     42.63 o 
 -10  13   1      233.07      225.85     44.93 o 
  -9  13   1      269.18      257.08     42.55 o 
  -8  13   1      219.65      249.01     43.33 o 
  -7  13   1      769.98      681.20     42.02 o 
  -6  13   1     2884.21     2821.50     71.86 o 
  -5  13   1      379.90      401.48     33.63 o 
  -4  13   1     5220.30     5119.55    109.59 o 
  -3  13   1      765.61      722.10     39.67 o 
  -2  13   1     3535.46     3344.95     80.81 o 
  -1  13   1      188.43      208.82     29.25 o 
   0  13   1      197.81      187.29     35.62 o 
   1  13   1      196.75      223.96     35.77 o 
   2  13   1     3515.36     3357.86     85.41 o 
   3  13   1      775.71      717.05     41.04 o 
   4  13   1     5074.38     4976.64    113.60 o 
   5  13   1      379.46      413.37     41.16 o 
   6  13   1     2992.43     2996.50     78.91 o 
   7  13   1      835.34      791.91     45.42 o 
   8  13   1      218.17      254.11     41.58 o 
   9  13   1      247.69      253.57     56.51 o 
  10  13   1      196.94      189.10     50.52 o 
  11  13   1      130.53      202.53     47.38 o 
  12  13   1     2409.10     2281.56     87.77 o 
 -13  14   1     1378.06     1374.70     80.96 o 
 -12  14   1     1636.38     1590.57     79.85 o 
 -11  14   1     1629.90     1621.00     70.26 o 
 -10  14   1     2314.33     2378.93     79.14 o 
  -9  14   1     3139.13     3081.01     86.10 o 
  -8  14   1     2629.15     2538.37     76.56 o 
  -7  14   1     7568.12     7332.80    150.10 o 
  -6  14   1     2172.37     2141.33     66.63 o 
  -5  14   1     3563.23     3436.74     85.35 o 
  -4  14   1      198.45      239.26     39.70 o 
  -3  14   1     2822.18     2666.46     78.68 o 
  -2  14   1     3051.48     2991.59     83.67 o 
  -1  14   1     2955.74     2833.93     81.06 o 
   0  14   1     2039.02     1812.24     62.92 o 
   1  14   1     2971.60     2855.47     80.51 o 
   2  14   1     3123.97     3124.96     86.97 o 
   3  14   1     2756.85     2591.45     78.81 o 
   4  14   1      199.69      237.55     39.82 o 
   5  14   1     3622.02     3648.79     98.84 o 
   6  14   1     2344.92     2255.99     76.96 o 
   7  14   1     7736.72     7328.92    165.15 o 
   8  14   1     2451.51     2375.15     92.62 o 
   9  14   1     3243.14     3221.13    109.81 o 
  10  14   1     2346.55     2354.00     90.62 o 
  11  14   1     1545.97     1518.36     78.63 o 
  12  14   1     1641.00     1572.48     84.81 o 
  13  14   1     1274.67     1309.54     82.04 o 
 -14  15   1      249.36      336.93     77.47 o 
 -13  15   1       95.64       70.53     56.21 o 
 -12  15   1      984.96     1105.43     74.18 o 
 -11  15   1      117.06      185.99     45.60 o 
 -10  15   1      213.51      268.45     49.11 o 
  -9  15   1      362.08      361.51     56.00 o 
  -8  15   1      641.93      647.75     48.74 o 
  -7  15   1      259.02      266.42     42.38 o 
  -6  15   1     1298.78     1230.73     55.70 o 
  -5  15   1      733.03      732.07     48.09 o 
  -4  15   1     4187.61     4293.17    109.43 o 
  -3  15   1      309.64      323.69     45.32 o 
  -2  15   1     1758.51     1651.57     66.52 o 
  -1  15   1      584.89      545.88     47.26 o 
   0  15   1      415.43      407.40     46.48 o 
   1  15   1      553.83      540.30     46.65 o 
   2  15   1     1879.09     1816.26     67.55 o 
   3  15   1      273.99      267.10     48.11 o 
   4  15   1     4212.36     4241.25    113.99 o 
   5  15   1      772.57      716.19     55.88 o 
   6  15   1     1378.25     1327.85     63.38 o 
   7  15   1      306.45      319.45     59.78 o 
   8  15   1      649.15      721.83     80.34 o 
   9  15   1      354.50      340.34     68.44 o 
  10  15   1      237.63      409.66     66.02 o 
  11  15   1      106.03      148.93     54.62 o 
  12  15   1     1047.60     1038.28     79.93 o 
  13  15   1       98.40       87.19     55.14 o 
  14  15   1      215.47      310.34     72.80 o 
 -15  16   1      267.30      284.97     92.51 o 
 -14  16   1      283.08      332.41     92.84 o 
 -13  16   1      155.68      120.68     66.89 o 
 -12  16   1      583.04      719.55     78.66 o 
 -11  16   1     1467.27     1434.79     75.15 o 
 -10  16   1     4903.31     4945.60    128.67 o 
  -9  16   1     1126.37     1129.55     63.45 o 
  -8  16   1     4852.70     4792.14    118.94 o 
  -7  16   1      717.98      770.19     54.69 o 
  -6  16   1     3204.74     3023.09     87.31 o 
  -5  16   1     2733.42     2553.23     78.41 o 
  -4  16   1     1553.14     1439.51     66.62 o 
  -3  16   1      462.56      453.09     46.82 o 
  -2  16   1        9.46      -10.47     34.62 o 
  -1  16   1      250.28      257.64     48.30 o 
   0  16   1      180.23      195.86     40.82 o 
   1  16   1      236.74      276.36     47.48 o 
   2  16   1        7.49       18.88     34.78 o 
   3  16   1      496.57      537.55     53.13 o 
   4  16   1     1518.06     1483.67     71.03 o 
   5  16   1     2718.77     2631.56     95.26 o 
   6  16   1     3289.34     3068.66     97.52 o 
   7  16   1      742.08      785.06     65.54 o 
   8  16   1     4829.94     4808.64    156.43 o 
   9  16   1     1205.92     1229.37     85.94 o 
  10  16   1     4611.74     4663.83    149.94 o 
  11  16   1     1443.77     1395.14     88.66 o 
  12  16   1      571.49      602.32     74.26 o 
  13  16   1      131.33      134.46     61.63 o 
  14  16   1      321.42      298.32     93.68 o 
  15  16   1      293.01      390.92     90.86 o 
 -16  17   1       56.08       76.51     85.89 o 
 -15  17   1       18.81      -19.55     87.37 o 
 -14  17   1      303.37      266.25     99.59 o 
 -13  17   1      187.47      134.62     70.20 o 
 -12  17   1      239.34      365.01     80.29 o 
 -11  17   1      329.03      328.93     69.57 o 
 -10  17   1       29.39      178.39     49.04 o 
  -9  17   1       93.54       86.24     43.60 o 
  -8  17   1      463.88      540.92     59.07 o 
  -7  17   1       28.33       55.69     40.31 o 
  -6  17   1     2575.55     2511.89     82.47 o 
  -5  17   1      645.10      610.83     53.71 o 
  -4  17   1     1733.86     1782.11     78.67 o 
  -3  17   1      472.85      447.11     57.41 o 
  -2  17   1     1092.11     1061.67     61.72 o 
  -1  17   1       30.44       20.70     36.14 o 
   0  17   1      138.83      169.59     46.25 o 
   1  17   1       33.22       22.96     38.06 o 
   2  17   1     1112.12     1007.36     65.07 o 
   3  17   1      450.13      484.20     59.95 o 
   4  17   1     1656.13     1667.97     83.17 o 
   5  17   1      679.14      656.51     59.70 o 
   6  17   1     2471.14     2395.34     98.91 o 
   7  17   1       40.64       61.31     48.22 o 
   8  17   1      501.68      566.75     84.07 o 
   9  17   1       92.47       92.57     57.56 o 
  10  17   1       23.52       59.83     61.02 o 
  11  17   1      331.63      403.45     87.72 o 
  12  17   1      204.74      306.11     67.94 o 
  13  17   1      172.28      159.51     68.76 o 
  14  17   1      320.29      401.96     89.79 o 
  15  17   1       24.77       12.66     75.56 o 
  16  17   1       56.49      130.47    119.33 o 
 -16  18   1       68.52      153.88    159.00 o 
 -15  18   1       39.40       -0.97     97.72 o 
 -14  18   1      241.04      308.66    103.19 o 
 -13  18   1       25.65       24.58     82.30 o 
 -12  18   1      999.87     1271.11    126.72 o 
 -11  18   1       85.60       83.29     72.05 o 
 -10  18   1     3199.27     3306.75    123.51 o 
  -9  18   1      164.70      278.62     61.81 o 
  -8  18   1     4142.17     4167.49    124.45 o 
  -7  18   1       93.46       78.55     47.46 o 
  -6  18   1     1553.20     1641.51     77.10 o 
  -5  18   1       37.86       29.44     38.96 o 
  -4  18   1     1164.03     1106.54     70.06 o 
  -3  18   1      111.04      105.69     44.84 o 
  -2  18   1      475.92      450.01     56.99 o 
  -1  18   1       76.02       67.86     40.68 o 
   0  18   1      399.78      418.19     56.79 o 
   1  18   1       83.35       75.58     42.45 o 
   2  18   1      492.54      482.95     61.50 o 
   3  18   1      112.47       88.80     49.55 o 
   4  18   1     1309.56     1199.36     77.69 o 
   5  18   1       29.51       45.13     50.12 o 
   6  18   1     1546.66     1601.60     86.70 o 
   7  18   1       81.16       76.55     53.75 o 
   8  18   1     4087.58     4226.71    143.59 o 
   9  18   1      182.08      174.37     70.44 o 
  10  18   1     3223.84     3210.91    129.27 o 
  11  18   1       72.01      102.16     66.28 o 
  12  18   1     1098.85     1284.49     96.56 o 
  13  18   1       23.55       38.91     67.15 o 
  14  18   1      215.58      228.83     88.87 o 
  15  18   1       32.85       60.40     89.98 o 
  16  18   1       62.18      130.27    228.65 o 
 -15  19   1       32.26       -3.29    127.62 o 
 -14  19   1      169.26      118.42    118.63 o 
 -13  19   1      103.95       78.32     91.12 o 
 -12  19   1      194.64      229.87     99.05 o 
 -11  19   1      314.12      350.37    113.52 o 
 -10  19   1      190.93      262.21     72.35 o 
  -9  19   1        9.38       52.34     55.62 o 
  -8  19   1       92.36      134.96     60.48 o 
  -7  19   1      148.55      157.65     55.35 o 
  -6  19   1      802.03      885.49     72.75 o 
  -5  19   1        3.31       45.72     53.15 o 
  -4  19   1     1545.26     1447.09     82.40 o 
  -3  19   1      114.54       84.92     51.26 o 
  -2  19   1      512.73      529.34     69.17 o 
  -1  19   1      181.26      173.94     55.88 o 
   0  19   1       84.52       51.91     48.60 o 
   1  19   1      186.07      150.61     64.41 o 
   2  19   1      500.46      512.53     64.56 o 
   3  19   1      132.46      178.03     62.56 o 
   4  19   1     1543.89     1373.89     90.80 o 
   5  19   1        1.25       -7.82     58.99 o 
   6  19   1      769.67      808.18     87.18 o 
   7  19   1      135.91      171.13     71.18 o 
   8  19   1       96.44      146.94     65.44 o 
   9  19   1       12.97       42.78     62.03 o 
  10  19   1      181.04      277.78     81.27 o 
  11  19   1      315.44      291.71     88.15 o 
  12  19   1      203.19      259.29     72.63 o 
  13  19   1      100.40      124.01     77.27 o 
  14  19   1      182.30      311.55    126.19 o 
  15  19   1       22.03      -73.77    161.76 o 
 -13  20   1      191.26      164.86    117.70 o 
 -12  20   1      704.01      723.62    139.41 o 
 -11  20   1       62.64       10.58     81.92 o 
 -10  20   1      965.44     1001.67    106.52 o 
  -9  20   1       11.44       88.14     68.20 o 
  -8  20   1     1345.31     1540.37    100.08 o 
  -7  20   1       69.40       74.80     59.53 o 
  -6  20   1     1135.99     1111.28     84.59 o 
  -5  20   1      117.43      159.69     55.37 o 
  -4  20   1      400.54      439.82     78.38 o 
  -3  20   1      706.30      697.07     74.77 o 
  -2  20   1       15.39       12.62     52.26 o 
  -1  20   1     1429.00     1235.67     85.46 o 
   0  20   1       75.09       85.95     53.85 o 
   1  20   1     1300.64     1210.27     82.34 o 
   2  20   1       14.06       -5.27     53.60 o 
   3  20   1      754.53      786.33     82.93 o 
   4  20   1      351.62      348.28     77.39 o 
   5  20   1      133.86      169.91     66.72 o 
   6  20   1     1133.84     1115.02    101.16 o 
   7  20   1       81.33       63.28     69.75 o 
   8  20   1     1336.04     1488.30    110.62 o 
   9  20   1       12.78       -4.17     70.08 o 
  10  20   1     1003.81     1142.77     95.34 o 
  11  20   1       56.80       69.39     69.09 o 
  12  20   1      697.58      679.61    103.67 o 
  13  20   1      191.49      175.79    116.41 o 
 -12  21   1       68.60     -209.31    209.31 o 
 -11  21   1        9.00       -7.24    109.15 o 
 -10  21   1       41.80       53.48     92.56 o 
  -9  21   1       81.62      105.29     78.76 o 
  -8  21   1      178.90      239.19     77.85 o 
  -7  21   1       21.13      -41.81     57.67 o 
  -6  21   1      288.73      388.72     76.36 o 
  -5  21   1       28.45       54.62     61.83 o 
  -4  21   1      368.02      368.19     76.86 o 
  -3  21   1       91.75       98.84     67.52 o 
  -2  21   1      556.97      527.76     79.85 o 
  -1  21   1       40.34      100.35     60.53 o 
   0  21   1      214.14      214.85     71.98 o 
   1  21   1       46.45       49.71     57.13 o 
   2  21   1      609.70      532.91     78.78 o 
   3  21   1       81.13       77.40     64.06 o 
   4  21   1      414.06      423.41     78.63 o 
   5  21   1       30.99       33.35     69.19 o 
   6  21   1      281.49      351.62     92.65 o 
   7  21   1       17.13       69.26     74.93 o 
   8  21   1      165.97      107.13     77.96 o 
   9  21   1       72.30       68.37     79.72 o 
  10  21   1       43.36       61.13     74.19 o 
  11  21   1       10.73       62.06    113.14 o 
  12  21   1       78.16       97.31    131.91 o 
 -10  22   1      294.00      316.00    146.48 o 
  -9  22   1       52.00      127.91    102.44 o 
  -8  22   1      482.38      616.76    110.87 o 
  -7  22   1      287.67      339.11     96.26 o 
  -6  22   1      323.47      349.03    103.48 o 
  -5  22   1      277.84      269.54     77.90 o 
  -4  22   1        8.27       62.44     69.36 o 
  -3  22   1      290.79      407.37     86.05 o 
  -2  22   1      232.63      199.76     85.12 o 
  -1  22   1     1019.44      978.31     92.63 o 
   0  22   1      219.28      212.01     82.02 o 
   1  22   1     1035.15     1052.15     91.75 o 
   2  22   1      246.43      326.68     88.62 o 
   3  22   1      291.42      391.38     79.03 o 
   4  22   1        7.35       79.89     68.12 o 
   5  22   1      291.70      281.82    108.25 o 
   6  22   1      307.59      306.47     90.29 o 
   7  22   1      264.77      241.63     94.29 o 
   8  22   1      455.15      502.41    101.79 o 
   9  22   1       56.78        2.98    118.09 o 
  10  22   1      298.82      373.06    175.45 o 
  -8  23   1       40.76      193.81    187.31 o 
  -7  23   1       39.80      130.50    184.47 o 
  -6  23   1      544.72      479.35    121.62 o 
  -5  23   1      119.85       90.31     79.43 o 
  -4  23   1      214.23      269.21     91.45 o 
  -3  23   1      115.84       58.77     80.52 o 
  -2  23   1      117.83      177.94     82.34 o 
  -1  23   1       99.93       82.40     80.61 o 
   0  23   1       25.32       67.01     72.81 o 
   1  23   1       92.35      126.42     72.54 o 
   2  23   1      112.59      155.33     71.69 o 
   3  23   1      126.64       80.08     69.21 o 
   4  23   1      250.83      290.75     98.30 o 
   5  23   1      109.98      105.41     98.31 o 
   6  23   1      484.69      522.49    175.16 o 
   7  23   1       44.12       83.79    163.94 o 
   8  23   1       40.05      -43.29    208.01 o 
  -4  24   1      103.26      155.87    144.28 o 
  -3  24   1      130.77      311.18    126.19 o 
  -2  24   1      189.86      386.92    177.77 o 
  -1  24   1      443.47      401.64    170.30 o 
   0  24   1      617.03      648.77    181.87 o 
   1  24   1      433.59      437.26    259.05 o 
   2  24   1      167.09       74.35    115.02 o 
   3  24   1      133.37       90.71    102.99 o 
   4  24   1      105.04       65.44    103.00 o 
   0   0   2    69440.73    63035.43   1900.05 o 
  -1   1   2     1181.16     1774.68     50.20 o 
   0   1   2     1395.39     1470.60     28.40 o 
   1   1   2     1277.91     2019.33     55.65 o 
  -2   2   2    75208.23    71453.70   1272.97 o 
  -1   2   2     8829.18     8689.28    118.75 o 
   0   2   2    58444.19    54392.89    761.10 o 
   1   2   2     9327.92     9722.25    181.29 o 
   2   2   2    75136.59    71061.70   1823.49 o 
  -3   3   2     4247.92     5150.67    110.30 o 
  -2   3   2    22240.37    23558.08    327.45 o 
  -1   3   2     7286.31     9724.72    134.49 o 
   0   3   2      922.87     1127.19     24.31 o 
   1   3   2     7173.33    10120.31    196.29 o 
   2   3   2    22167.59    23455.26    404.59 o 
   3   3   2     3863.64     4821.12    132.26 o 
  -4   4   2     9119.69     9411.45    201.31 o 
  -3   4   2    16502.02    16216.80    233.12 o 
  -2   4   2    22537.01    21207.21    296.32 o 
  -1   4   2    14486.65    13766.76    194.05 o 
   0   4   2    35247.50    34411.29    535.88 o 
   1   4   2    15604.18    14923.46    245.34 o 
   2   4   2    22319.40    21349.50    360.89 o 
   3   4   2    16433.18    16258.09    264.60 o 
   4   4   2     8809.71     9163.94    226.05 o 
  -5   5   2    12123.02    15135.87    317.67 o 
  -4   5   2    14871.68    14644.37    228.23 o 
  -3   5   2     1288.66     1526.49     31.72 o 
  -2   5   2     4781.23     5071.19     77.33 o 
  -1   5   2     1993.80     2602.42     45.75 o 
   0   5   2     1537.83     1928.79     38.20 o 
   1   5   2     2118.27     2814.40     52.85 o 
   2   5   2     4350.24     4599.55     84.21 o 
   3   5   2     1242.55     1453.06     35.90 o 
   4   5   2    15313.39    15160.71    233.23 o 
   5   5   2    11866.23    15187.73    339.89 o 
  -6   6   2     9364.43     9317.18    204.98 o 
  -5   6   2    24419.21    24643.49    371.16 o 
  -4   6   2    11990.14    14580.06    217.12 o 
  -3   6   2     6618.44     5733.48     90.10 o 
  -2   6   2     1699.23     1787.40     37.00 o 
  -1   6   2    14805.68    14463.88    226.46 o 
   0   6   2     9383.32     9358.00    150.22 o 
   1   6   2    14818.44    14228.46    222.85 o 
   2   6   2     1690.04     1790.37     41.18 o 
   3   6   2     6597.96     5796.18     99.11 o 
   4   6   2    11907.70    14533.32    231.77 o 
   5   6   2    23540.41    23437.85    345.78 o 
   6   6   2     9986.65    10094.76    234.04 o 
  -7   7   2     2241.41     2563.64    100.41 o 
  -6   7   2     9185.04     9085.40    147.46 o 
  -5   7   2      985.40     1145.80     33.60 o 
  -4   7   2    16664.00    15634.27    233.40 o 
  -3   7   2     4561.16     5885.67    106.60 o 
  -2   7   2     9678.54    10291.27    152.98 o 
  -1   7   2      598.26      582.75     23.49 o 
   0   7   2     1494.85     2300.90     46.91 o 
   1   7   2      664.38      754.30     23.95 o 
   2   7   2     9620.65    10351.65    171.66 o 
   3   7   2     4544.07     5676.61    100.63 o 
   4   7   2    17302.50    16420.72    260.35 o 
   5   7   2     1113.29     1218.83     31.32 o 
   6   7   2     8941.34     8928.70    142.87 o 
   7   7   2     2043.83     2300.84     79.54 o 
  -8   8   2    18283.81    17939.36    388.11 o 
  -7   8   2     1934.84     2155.69     92.60 o 
  -6   8   2    22368.88    22440.79    342.66 o 
  -5   8   2      535.19      527.76     41.50 o 
  -4   8   2     3726.60     3470.14     63.65 o 
  -3   8   2       87.86      204.71     36.56 o 
  -2   8   2     2260.08     2580.96     51.44 o 
  -1   8   2     3367.79     3272.04     66.78 o 
   0   8   2        4.23       61.19     24.00 o 
   1   8   2     3340.43     3299.70     61.47 o 
   2   8   2     2197.65     2548.21     50.76 o 
   3   8   2       82.82       90.53     21.64 o 
   4   8   2     3987.84     3819.47     74.44 o 
   5   8   2      549.24      504.84     28.44 o 
   6   8   2    22014.46    22067.05    328.00 o 
   7   8   2     1955.26     2060.99     69.35 o 
   8   8   2    18203.90    17977.22    461.32 o 
  -9   9   2     1538.32     2068.30    166.84 o 
  -8   9   2     1488.63     1453.08     45.55 o 
  -7   9   2      938.35     1001.25     41.31 o 
  -6   9   2     4686.10     4496.72     86.41 o 
  -5   9   2      777.00      864.44     41.81 o 
  -4   9   2    17670.05    17532.88    263.00 o 
  -3   9   2      172.35      292.80     63.89 o 
  -2   9   2     3821.53     4066.08     80.91 o 
  -1   9   2      521.21      629.23     27.38 o 
   0   9   2       97.33      476.59     39.31 o 
   1   9   2      490.95      608.04     27.93 o 
   2   9   2     4019.84     4275.56     77.09 o 
   3   9   2      172.12      217.06     29.76 o 
   4   9   2    17587.22    17620.48    287.64 o 
   5   9   2      863.66      898.94     33.40 o 
   6   9   2     4881.77     4587.98     80.88 o 
   7   9   2      979.41      952.37     39.46 o 
   8   9   2     1444.90     1418.30     49.85 o 
   9   9   2     1409.89     1391.89     91.10 o 
 -10  10   2    13129.07    12731.86    306.97 o 
  -9  10   2      184.37      260.52     35.08 o 
  -8  10   2    18846.51    18151.26    294.06 o 
  -7  10   2      176.41      241.49     31.79 o 
  -6  10   2    14417.06    13652.99    217.85 o 
  -5  10   2      296.80      363.70     28.00 o 
  -4  10   2     5070.23     4929.74     89.32 o 
  -3  10   2     3252.11     3590.61     71.40 o 
  -2  10   2      436.78      529.77     27.88 o 
  -1  10   2     3630.56     3952.92     78.23 o 
   0  10   2      156.60      287.14     52.91 o 
   1  10   2     3668.52     3987.31     79.09 o 
   2  10   2      385.83      468.58     29.57 o 
   3  10   2     3111.68     3590.21     73.96 o 
   4  10   2     5223.15     5314.63    103.32 o 
   5  10   2      287.87      323.31     32.93 o 
   6  10   2    14517.82    13693.25    229.94 o 
   7  10   2      198.76      251.92     39.93 o 
   8  10   2    18457.55    17650.79    335.65 o 
   9  10   2      192.26      224.76     51.50 o 
  10  10   2    13224.06    12838.53    375.91 o 
 -11  11   2      518.36      503.85    100.98 o 
 -10  11   2      383.96      360.83     46.10 o 
  -9  11   2     1600.84     1532.77     57.46 o 
  -8  11   2      919.43      889.03     44.76 o 
  -7  11   2      893.40      952.62     44.53 o 
  -6  11   2     4324.12     4083.40     86.69 o 
  -5  11   2      354.29      453.36     29.66 o 
  -4  11   2     9693.11     9610.32    162.16 o 
  -3  11   2      456.45      449.34     29.83 o 
  -2  11   2     4999.17     5193.06    102.15 o 
  -1  11   2       36.93      140.42     40.77 o 
   0  11   2       39.29      167.51     24.23 o 
   1  11   2       44.74      159.59     31.40 o 
   2  11   2     4825.45     5043.62     97.52 o 
   3  11   2      425.08      445.40     35.74 o 
   4  11   2     9549.52     9562.58    179.43 o 
   5  11   2      339.41      354.44     37.73 o 
   6  11   2     4357.98     4161.20    102.52 o 
   7  11   2      983.84      993.81     53.75 o 
   8  11   2      905.90      854.10     51.76 o 
   9  11   2     1614.40     1453.62     73.90 o 
  10  11   2      355.94      361.67     52.72 o 
  11  11   2      444.41      379.15     80.99 o 
 -12  12   2      547.97      612.07     82.40 o 
 -11  12   2     1216.80     1170.71     66.69 o 
 -10  12   2     4988.08     4676.19    111.91 o 
  -9  12   2     1640.84     1655.41     60.88 o 
  -8  12   2     8272.37     7935.21    157.22 o 
  -7  12   2     1886.28     1858.61     59.25 o 
  -6  12   2     4499.54     4207.61     93.98 o 
  -5  12   2     2337.59     2297.27     58.53 o 
  -4  12   2     1005.93      990.40     41.00 o 
  -3  12   2     6333.29     6461.97    116.69 o 
  -2  12   2      245.65      288.38     33.60 o 
  -1  12   2     8157.50     8283.04    151.97 o 
   0  12   2     2776.07     3156.84     92.51 o 
   1  12   2     8204.73     8516.28    155.94 o 
   2  12   2      268.33      280.74     35.15 o 
   3  12   2     6357.31     6497.37    135.16 o 
   4  12   2     1011.85     1014.30     47.23 o 
   5  12   2     2371.86     2340.76     73.60 o 
   6  12   2     4694.49     4443.28    109.87 o 
   7  12   2     1903.68     1930.47     72.83 o 
   8  12   2     8323.47     7867.11    178.04 o 
   9  12   2     1668.33     1585.60     71.15 o 
  10  12   2     5193.13     4805.74    126.68 o 
  11  12   2     1149.44     1215.08     66.37 o 
  12  12   2      539.77      600.77     79.84 o 
 -13  13   2      436.35      380.99     94.14 o 
 -12  13   2     1195.73     1072.45     69.32 o 
 -11  13   2      652.43      561.35     58.59 o 
 -10  13   2      407.64      415.55     52.08 o 
  -9  13   2      841.08      838.36     50.51 o 
  -8  13   2      392.09      401.55     40.90 o 
  -7  13   2       53.89       31.99     29.05 o 
  -6  13   2     3667.28     3472.79     84.29 o 
  -5  13   2      899.93      935.62     42.35 o 
  -4  13   2     4128.16     3892.88     85.29 o 
  -3  13   2      306.87      379.90     37.50 o 
  -2  13   2     2870.26     2874.34     71.36 o 
  -1  13   2      190.09      283.65     34.39 o 
   0  13   2        5.29       45.31     25.18 o 
   1  13   2      201.55      223.68     38.57 o 
   2  13   2     2813.94     2790.74     76.12 o 
   3  13   2      326.49      391.65     40.20 o 
   4  13   2     4292.24     3982.30    100.60 o 
   5  13   2      891.43      892.31     52.76 o 
   6  13   2     3717.80     3579.28    105.62 o 
   7  13   2       82.32       98.93     42.49 o 
   8  13   2      353.86      343.70     54.25 o 
   9  13   2      826.87      742.32     60.22 o 
  10  13   2      384.44      409.27     56.44 o 
  11  13   2      636.46      575.38     56.81 o 
  12  13   2     1225.47     1114.63     67.59 o 
  13  13   2      458.92      511.62     97.29 o 
 -14  14   2      340.94      312.47    192.07 o 
 -13  14   2     1090.02     1140.02     81.76 o 
 -12  14   2      339.06      315.95     64.24 o 
 -11  14   2     1053.11     1129.67     68.08 o 
 -10  14   2     1244.81     1316.43     63.08 o 
  -9  14   2     1704.17     1552.39     64.70 o 
  -8  14   2     3528.51     3317.02     89.81 o 
  -7  14   2      674.28      718.13     49.57 o 
  -6  14   2      195.48      270.97     42.33 o 
  -5  14   2     2569.48     2580.98     77.05 o 
  -4  14   2      616.27      641.91     39.69 o 
  -3  14   2     4934.51     4828.76    111.71 o 
  -2  14   2     2817.23     2888.53     76.63 o 
  -1  14   2     8122.03     8121.46    163.01 o 
   0  14   2     5748.31     5941.17    127.50 o 
   1  14   2     8274.28     8107.55    170.38 o 
   2  14   2     2883.81     2881.62     82.62 o 
   3  14   2     5096.82     5051.64    119.63 o 
   4  14   2      601.64      677.78     48.31 o 
   5  14   2     2616.40     2629.45     85.75 o 
   6  14   2      156.97      194.00     48.04 o 
   7  14   2      653.48      644.39     58.99 o 
   8  14   2     3523.56     3268.49    114.14 o 
   9  14   2     1805.04     1663.77     81.24 o 
  10  14   2     1146.49     1166.60     71.40 o 
  11  14   2     1042.49     1164.39     72.20 o 
  12  14   2      314.27      351.18     58.16 o 
  13  14   2     1069.77     1021.77     72.00 o 
  14  14   2      314.56      467.06    262.70 o 
 -15  15   2      101.19      -44.25     99.51 o 
 -14  15   2      740.65      804.28     99.41 o 
 -13  15   2      212.88      153.46     76.89 o 
 -12  15   2     1274.90     1264.09     89.66 o 
 -11  15   2      142.45      125.50     53.25 o 
 -10  15   2      563.38      512.98     65.74 o 
  -9  15   2      378.96      341.01     54.06 o 
  -8  15   2     1491.92     1472.57     69.23 o 
  -7  15   2      369.93      389.27     47.20 o 
  -6  15   2     1361.51     1399.17     66.12 o 
  -5  15   2       35.43       10.05     35.10 o 
  -4  15   2      846.65      855.81     56.83 o 
  -3  15   2      269.85      300.93     47.02 o 
  -2  15   2     1441.20     1338.14     66.02 o 
  -1  15   2      441.58      384.45     64.81 o 
   0  15   2      100.42      226.45     50.25 o 
   1  15   2      405.44      312.14     68.31 o 
   2  15   2     1575.14     1373.82     68.12 o 
   3  15   2      304.68      354.08     50.92 o 
   4  15   2      891.66      846.39     56.06 o 
   5  15   2       33.66       16.09     37.83 o 
   6  15   2     1349.35     1292.70     72.01 o 
   7  15   2      351.53      365.66     63.02 o 
   8  15   2     1446.16     1392.83     81.71 o 
   9  15   2      433.58      393.33     79.19 o 
  10  15   2      571.60      448.14     64.57 o 
  11  15   2      126.98       74.78     48.38 o 
  12  15   2     1356.49     1210.75     85.33 o 
  13  15   2      209.16      203.68     90.06 o 
  14  15   2      753.01      751.29     83.07 o 
  15  15   2      103.67      109.96    105.72 o 
 -16  16   2     1313.08     1227.42    228.02 o 
 -15  16   2      139.94      159.25     84.79 o 
 -14  16   2      520.94      563.64     94.57 o 
 -13  16   2      210.92      324.27     84.09 o 
 -12  16   2      154.31      120.27     61.24 o 
 -11  16   2       62.94       83.98     52.73 o 
 -10  16   2      180.84      190.67     69.10 o 
  -9  16   2       20.56       14.45     43.41 o 
  -8  16   2       13.77       46.80     45.72 o 
  -7  16   2     1135.14     1082.38     70.42 o 
  -6  16   2       25.31       90.78     39.83 o 
  -5  16   2     1256.79     1181.69     65.97 o 
  -4  16   2     3270.93     3348.25    104.90 o 
  -3  16   2      243.11      258.17     52.26 o 
  -2  16   2     4608.10     4776.53    136.50 o 
  -1  16   2     3706.53     3638.61    115.73 o 
   0  16   2    10607.30    10359.49    241.28 o 
   1  16   2     3816.74     3681.86    121.02 o 
   2  16   2     4279.83     4355.87    129.01 o 
   3  16   2      266.88      290.99     51.68 o 
   4  16   2     3387.20     3341.94    106.59 o 
   5  16   2     1166.71     1031.22     72.24 o 
   6  16   2       39.68       68.27     49.23 o 
   7  16   2     1099.27     1121.80     82.07 o 
   8  16   2       10.57       38.59     54.10 o 
   9  16   2       14.28       26.24     55.83 o 
  10  16   2      179.05      179.48     62.23 o 
  11  16   2       62.72       79.79     55.13 o 
  12  16   2      153.32       83.04     59.19 o 
  13  16   2      201.30      300.21     70.60 o 
  14  16   2      551.72      576.22     81.25 o 
  15  16   2      154.47      134.36     79.12 o 
  16  16   2     1296.13     1069.12    165.71 o 
 -16  17   2      246.92      308.65    186.51 o 
 -15  17   2      348.55      411.25    160.02 o 
 -14  17   2     1146.78     1145.78    126.99 o 
 -13  17   2      105.32      115.97     85.74 o 
 -12  17   2      555.70      482.29     84.00 o 
 -11  17   2      455.98      414.91     79.47 o 
 -10  17   2      358.18      378.38     62.79 o 
  -9  17   2      145.12      134.01     58.03 o 
  -8  17   2       56.58       71.81     44.93 o 
  -7  17   2      104.81       53.26     46.29 o 
  -6  17   2     1171.80     1307.35     71.86 o 
  -5  17   2      873.57      800.89     64.63 o 
  -4  17   2     2065.47     1952.46     87.53 o 
  -3  17   2      511.40      429.91     89.94 o 
  -2  17   2      159.81      158.68     49.59 o 
  -1  17   2      410.82      338.37     71.68 o 
   0  17   2       43.92       74.30     47.31 o 
   1  17   2      402.36      361.96     72.71 o 
   2  17   2      191.96      201.98     72.02 o 
   3  17   2      459.69      406.11     81.55 o 
   4  17   2     1990.87     1935.42     86.89 o 
   5  17   2      913.65      847.38     72.05 o 
   6  17   2     1136.30     1240.40     82.70 o 
   7  17   2       88.72       38.11     52.98 o 
   8  17   2       71.32       23.36     55.34 o 
   9  17   2      135.95       57.78     59.25 o 
  10  17   2      327.51      312.80     79.52 o 
  11  17   2      444.91      365.83     85.00 o 
  12  17   2      568.57      547.53     85.76 o 
  13  17   2      124.36       95.55     66.81 o 
  14  17   2     1099.77     1059.98     96.57 o 
  15  17   2      321.28      268.15    225.00 o 
  16  17   2      245.68       40.54    276.64 o 
 -15  18   2       93.06      262.68    179.59 o 
 -14  18   2     1227.66     1244.94    186.19 o 
 -13  18   2      131.58       86.72     85.93 o 
 -12  18   2       25.38      -12.14     63.28 o 
 -11  18   2       47.19      111.87     61.29 o 
 -10  18   2       39.28       12.14     52.61 o 
  -9  18   2      155.44      112.23     58.05 o 
  -8  18   2       27.29      -37.94     42.68 o 
  -7  18   2      294.10      246.69     89.40 o 
  -6  18   2      671.53      643.57     62.97 o 
  -5  18   2       63.52       38.50     51.70 o 
  -4  18   2      711.68      825.13     67.86 o 
  -3  18   2      278.98      301.03     95.88 o 
  -2  18   2     5259.33     5317.77    183.02 o 
  -1  18   2       15.54       38.40     53.79 o 
   0  18   2     4276.39     4313.48    135.44 o 
   1  18   2       13.45       35.26     50.55 o 
   2  18   2     5392.29     5398.86    157.16 o 
   3  18   2      282.12      244.28     78.57 o 
   4  18   2      693.69      821.10     74.54 o 
   5  18   2       41.31       72.10     55.51 o 
   6  18   2      666.68      632.98     78.56 o 
   7  18   2      264.79      213.81     94.77 o 
   8  18   2       24.67       79.56     67.46 o 
   9  18   2      150.62       96.80     69.48 o 
  10  18   2       37.39      -62.39     63.77 o 
  11  18   2       61.38       71.23     64.00 o 
  12  18   2       33.36       97.70     67.87 o 
  13  18   2      121.12      103.13     69.36 o 
  14  18   2     1183.88     1088.74    109.30 o 
  15  18   2       98.93      -20.75    270.20 o 
 -14  19   2       68.93      227.20    173.85 o 
 -13  19   2      223.26      307.31    120.73 o 
 -12  19   2     1075.15     1004.39    114.59 o 
 -11  19   2       14.14       42.03     64.02 o 
 -10  19   2      376.59      458.35    111.15 o 
  -9  19   2       44.60       -7.39     58.27 o 
  -8  19   2       43.20       83.53     54.38 o 
  -7  19   2      144.32      197.17     58.26 o 
  -6  19   2      895.24      822.19     71.26 o 
  -5  19   2      199.73      193.36     73.32 o 
  -4  19   2     1062.28     1145.26     78.83 o 
  -3  19   2      429.07      433.80     65.25 o 
  -2  19   2      576.88      730.84     83.33 o 
  -1  19   2      385.28      384.88     84.12 o 
   0  19   2       12.52       56.82     51.65 o 
   1  19   2      373.58      366.97     69.20 o 
   2  19   2      568.57      570.29     69.10 o 
   3  19   2      493.62      420.20     78.76 o 
   4  19   2     1021.43     1068.70     82.18 o 
   5  19   2      175.77      121.73     68.19 o 
   6  19   2      917.56      868.53     88.76 o 
   7  19   2      148.68      167.40     70.70 o 
   8  19   2       45.97       72.83     63.31 o 
   9  19   2       43.79       27.90     63.53 o 
  10  19   2      405.90      397.06    107.02 o 
  11  19   2       17.51       55.88     64.95 o 
  12  19   2     1020.76      964.20     99.55 o 
  13  19   2      216.56      209.02     92.25 o 
  14  19   2       70.86      204.99    147.42 o 
 -13  20   2       28.49       67.19    164.39 o 
 -12  20   2       62.10       91.66     99.04 o 
 -11  20   2      263.20      352.06    103.11 o 
 -10  20   2       44.20       30.56     68.21 o 
  -9  20   2      767.76      711.35     91.25 o 
  -8  20   2       19.11       -8.60     57.60 o 
  -7  20   2     1007.55      901.15     87.00 o 
  -6  20   2       57.12       42.77     56.38 o 
  -5  20   2      452.26      383.86     69.51 o 
  -4  20   2      491.16      579.74     72.04 o 
  -3  20   2      235.83      256.66     71.68 o 
  -2  20   2     1762.78     1714.39    104.67 o 
  -1  20   2       23.48       18.77     59.03 o 
   0  20   2     1795.37     1738.51     94.50 o 
   1  20   2       15.75      -44.91     51.16 o 
   2  20   2     1705.53     1732.98    100.35 o 
   3  20   2      225.48      212.16     81.31 o 
   4  20   2      483.30      577.76     76.31 o 
   5  20   2      449.30      435.92     91.59 o 
   6  20   2       57.32      122.52     73.96 o 
   7  20   2     1027.69      910.21    100.12 o 
   8  20   2       13.25       52.79     72.90 o 
   9  20   2      754.56      690.51     97.37 o 
  10  20   2       43.94       59.85     79.96 o 
  11  20   2      222.93      221.37     75.17 o 
  12  20   2       66.97        5.79    141.78 o 
  13  20   2       43.34      125.82    144.92 o 
 -11  21   2       17.69      102.22    134.46 o 
 -10  21   2       46.34       69.81     94.78 o 
  -9  21   2       41.34       -1.20     76.76 o 
  -8  21   2      116.58       66.63     66.01 o 
  -7  21   2       28.76       43.00     65.24 o 
  -6  21   2      173.97      119.91     63.08 o 
  -5  21   2      112.47       38.49     62.42 o 
  -4  21   2      494.62      544.99     79.38 o 
  -3  21   2       58.79       34.61     57.81 o 
  -2  21   2      386.07      372.14     88.85 o 
  -1  21   2      356.65      349.37     91.50 o 
   0  21   2       25.93       13.14     65.08 o 
   1  21   2      359.74      302.66     74.16 o 
   2  21   2      379.36      315.94     98.52 o 
   3  21   2       63.62       39.90     64.83 o 
   4  21   2      473.23      506.00     92.49 o 
   5  21   2       98.47        7.90     66.95 o 
   6  21   2      197.67      286.60     83.15 o 
   7  21   2       26.79        0.13     82.75 o 
   8  21   2      123.36      187.51     85.88 o 
   9  21   2       40.19      110.80     87.77 o 
  10  21   2       55.23       57.67    142.77 o 
  11  21   2       17.73      160.07    278.59 o 
  -9  22   2      730.05      686.11    169.10 o 
  -8  22   2      182.12      241.66     91.08 o 
  -7  22   2      564.87      616.77     98.91 o 
  -6  22   2      190.03      116.38     81.79 o 
  -5  22   2      286.03      318.88     90.68 o 
  -4  22   2      138.94      222.68     73.99 o 
  -3  22   2      177.35      163.03     63.95 o 
  -2  22   2      512.46      558.45     95.60 o 
  -1  22   2       68.43      132.27     74.33 o 
   0  22   2      382.01      412.48    106.55 o 
   1  22   2       74.95       40.48     73.52 o 
   2  22   2      482.09      556.47     87.64 o 
   3  22   2      184.79      268.72     75.45 o 
   4  22   2      144.34      104.59     78.78 o 
   5  22   2      275.82      260.90     92.63 o 
   6  22   2      190.17      172.21     92.20 o 
   7  22   2      553.15      639.49    151.92 o 
   8  22   2      174.53      161.33    140.74 o 
   9  22   2      753.77      917.42    307.84 o 
  -6  23   2       93.37       34.83     97.51 o 
  -5  23   2      160.84       19.17     88.13 o 
  -4  23   2      190.53      274.51     96.66 o 
  -3  23   2      187.08      193.03     92.97 o 
  -2  23   2      187.12      189.64     77.32 o 
  -1  23   2       50.55       65.31     77.94 o 
   0  23   2       14.34       75.33     79.16 o 
   1  23   2       48.29       86.01     98.05 o 
   2  23   2      179.72       71.43     95.58 o 
   3  23   2      173.78       82.79     97.36 o 
   4  23   2      185.47      196.18    114.26 o 
   5  23   2      152.35      -66.43    187.41 o 
   6  23   2       92.18      164.58    177.75 o 
   0   1   3      524.60      488.61     18.11 o 
  -1   2   3     6440.54     6738.31    110.43 o 
   0   2   3       11.23       16.97     11.60 o 
   1   2   3     6263.37     6454.34     98.47 o 
  -2   3   3    10947.45    11591.77    162.54 o 
  -1   3   3      317.58      318.95     14.72 o 
   0   3   3       36.26       56.84     12.70 o 
   1   3   3      305.39      301.06     17.20 o 
   2   3   3    10458.22    10954.12    179.33 o 
  -3   4   3    17374.75    17618.71    245.49 o 
  -2   4   3     6045.46     5903.63     87.71 o 
  -1   4   3    16356.79    15886.36    223.27 o 
   0   4   3    18961.70    19756.40    290.47 o 
   1   4   3    16608.17    16605.58    266.60 o 
   2   4   3     6176.20     6209.05    115.84 o 
   3   4   3    18000.43    18328.85    314.07 o 
  -4   5   3     8160.09     7229.67    113.59 o 
  -3   5   3     1428.07     1558.37     33.35 o 
  -2   5   3     9537.19     9869.59    146.80 o 
  -1   5   3      676.13      639.32     20.60 o 
   0   5   3       18.76       48.52     15.62 o 
   1   5   3      723.39      682.53     29.10 o 
   2   5   3     9713.71    10159.61    180.99 o 
   3   5   3     1346.49     1501.20     41.03 o 
   4   5   3     7970.90     7143.90    130.56 o 
  -5   6   3    10136.32    10026.30    160.00 o 
  -4   6   3     3935.52     4041.55     75.31 o 
  -3   6   3     8208.19     8559.98    130.11 o 
  -2   6   3    13091.44    12420.69    174.14 o 
  -1   6   3    14304.34    14442.72    221.22 o 
   0   6   3    34307.43    34786.97    515.58 o 
   1   6   3    14428.33    14350.43    236.01 o 
   2   6   3    12377.29    11758.32    197.76 o 
   3   6   3     8815.68     9075.76    160.56 o 
   4   6   3     4275.40     4418.76     88.12 o 
   5   6   3    10054.43    10116.43    174.85 o 
  -6   7   3     4275.16     4304.78     79.89 o 
  -5   7   3      135.13      492.07    131.90 o 
  -4   7   3    10700.98    11049.45    169.56 o 
  -3   7   3     3449.74     3812.66    157.03 o 
  -2   7   3     8561.33     8246.51    126.98 o 
  -1   7   3     2544.31     2782.30     62.85 o 
   0   7   3      992.54     1047.80     33.68 o 
   1   7   3     2847.79     2992.24     62.30 o 
   2   7   3     8734.85     8463.65    146.07 o 
   3   7   3     3462.05     3567.92     70.81 o 
   4   7   3    10778.57    11135.03    190.69 o 
   5   7   3      124.73      156.12     30.81 o 
   6   7   3     3922.08     3815.47     79.24 o 
  -7   8   3     2208.70     2537.50     99.30 o 
  -6   8   3      584.66      612.25     28.71 o 
  -5   8   3      644.07      758.76     41.75 o 
  -4   8   3    14803.33    14541.13    220.42 o 
  -3   8   3     5248.79     5616.34    165.74 o 
  -2   8   3    26834.03    25883.98    371.89 o 
  -1   8   3     2510.80     2492.90     52.82 o 
   0   8   3    28701.99    26600.49    412.22 o 
   1   8   3     2619.53     2625.90     60.87 o 
   2   8   3    27199.28    26446.83    425.32 o 
   3   8   3     5064.34     5039.63     96.13 o 
   4   8   3    15104.67    14744.00    247.95 o 
   5   8   3      664.98      621.13     32.54 o 
   6   8   3      617.95      599.71     32.33 o 
   7   8   3     2193.62     2355.99     59.75 o 
  -8   9   3      719.98      770.66     36.89 o 
  -7   9   3       71.03       65.46     22.51 o 
  -6   9   3     3527.55     3692.87     74.11 o 
  -5   9   3     1217.15     1293.70     39.90 o 
  -4   9   3     3066.83     3036.19     64.95 o 
  -3   9   3     1408.81     1402.63     47.04 o 
  -2   9   3     4297.10     4268.98     83.62 o 
  -1   9   3     4988.92     5117.12     93.74 o 
   0   9   3      324.01      375.67     32.35 o 
   1   9   3     4988.25     5103.50     96.84 o 
   2   9   3     4021.26     3949.86     82.76 o 
   3   9   3     1371.32     1339.91     41.94 o 
   4   9   3     3261.14     3260.20     73.30 o 
   5   9   3     1066.11     1108.83     41.68 o 
   6   9   3     3584.40     3691.47     84.43 o 
   7   9   3       93.68       95.17     29.96 o 
   8   9   3      727.46      742.48     42.70 o 
  -9  10   3     2864.25     2857.06     79.02 o 
  -8  10   3       26.10       -0.89     27.70 o 
  -7  10   3     1204.15     1203.18     50.53 o 
  -6  10   3      358.69      411.50     33.52 o 
  -5  10   3     2459.33     2453.93     65.59 o 
  -4  10   3     7477.17     6984.35    135.82 o 
  -3  10   3     1745.89     1882.05     68.72 o 
  -2  10   3    20286.09    19375.35    311.74 o 
  -1  10   3       59.08      452.31    124.11 o 
   0  10   3    31640.87    30196.96    493.37 o 
   1  10   3       72.08      223.44     49.92 o 
   2  10   3    20223.69    19463.30    350.98 o 
   3  10   3     1836.75     2193.32     78.23 o 
   4  10   3     7409.32     7167.79    140.07 o 
   5  10   3     2427.97     2315.34     66.64 o 
   6  10   3      320.39      380.19     36.22 o 
   7  10   3     1268.04     1313.48     51.71 o 
   8  10   3       32.27       -6.99     28.92 o 
   9  10   3     2953.98     2930.40     93.45 o 
 -10  11   3      665.86      737.84     64.69 o 
  -9  11   3       38.73       54.14     33.12 o 
  -8  11   3      186.36      208.35     43.09 o 
  -7  11   3     1058.17     1127.55     52.21 o 
  -6  11   3     1523.92     1520.41     56.26 o 
  -5  11   3     1191.68     1308.78     49.90 o 
  -4  11   3     4671.62     4441.98     98.37 o 
  -3  11   3     2202.62     2160.95     59.59 o 
  -2  11   3     1130.68     1031.44     41.89 o 
  -1  11   3     5235.67     5139.28    106.60 o 
   0  11   3     1271.80     1333.43     49.90 o 
   1  11   3     5270.50     5266.95    113.48 o 
   2  11   3     1217.68     1218.07     46.76 o 
   3  11   3     2260.05     2487.79     69.74 o 
   4  11   3     4487.47     4529.78    103.65 o 
   5  11   3     1285.88     1397.25     54.92 o 
   6  11   3     1467.18     1432.07     58.28 o 
   7  11   3     1102.27     1116.93     54.20 o 
   8  11   3      202.68      247.80     48.31 o 
   9  11   3       33.95       14.48     38.66 o 
  10  11   3      616.99      651.37     59.32 o 
 -11  12   3     1494.00     1652.11     91.16 o 
 -10  12   3      605.25      578.61     66.13 o 
  -9  12   3     2538.35     2513.75     79.22 o 
  -8  12   3      775.87      730.24     46.56 o 
  -7  12   3     3830.47     3767.99     96.09 o 
  -6  12   3      648.83      609.18     46.65 o 
  -5  12   3     3982.87     3663.93     88.84 o 
  -4  12   3     1262.35     1231.31     50.68 o 
  -3  12   3     5295.15     5156.61    106.53 o 
  -2  12   3     5688.64     5409.80    106.17 o 
  -1  12   3     2106.18     2022.54     62.84 o 
   0  12   3    11777.59    11186.28    212.77 o 
   1  12   3     1996.27     1837.20     60.56 o 
   2  12   3     5661.38     5437.26    123.98 o 
   3  12   3     5444.38     5440.63    123.79 o 
   4  12   3     1141.53     1232.56     62.48 o 
   5  12   3     3745.48     3537.99     98.67 o 
   6  12   3      642.30      561.92     48.41 o 
   7  12   3     4004.16     3885.78    103.11 o 
   8  12   3      731.86      652.66     55.53 o 
   9  12   3     2681.55     2577.76     91.61 o 
  10  12   3      634.24      668.55     59.10 o 
  11  12   3     1432.64     1628.21     77.08 o 
 -12  13   3     1164.10     1224.17     99.02 o 
 -11  13   3        3.79       -7.87     57.72 o 
 -10  13   3      159.06      164.31     53.47 o 
  -9  13   3      360.11      341.85     46.37 o 
  -8  13   3       74.84      104.22     38.69 o 
  -7  13   3      644.49      642.24     50.03 o 
  -6  13   3     2101.18     1878.95     65.77 o 
  -5  13   3      641.44      595.64     48.63 o 
  -4  13   3     8234.26     7837.95    155.99 o 
  -3  13   3     1189.27     1136.49     50.61 o 
  -2  13   3      965.63     1008.43     48.38 o 
  -1  13   3     2552.57     2559.61     74.03 o 
   0  13   3      288.81      315.92     49.00 o 
   1  13   3     2682.55     2676.76     79.49 o 
   2  13   3      869.21      947.76     51.30 o 
   3  13   3     1385.98     1290.86     59.57 o 
   4  13   3     8265.59     7879.84    176.19 o 
   5  13   3      558.79      559.24     56.02 o 
   6  13   3     2111.89     2013.53     78.91 o 
   7  13   3      578.08      538.41     55.55 o 
   8  13   3       56.67      105.31     45.45 o 
   9  13   3      392.03      405.25     57.07 o 
  10  13   3      152.68      183.46     48.92 o 
  11  13   3        2.70       38.83     44.08 o 
  12  13   3     1153.12     1181.01     72.02 o 
 -13  14   3     1192.15     1175.89    103.55 o 
 -12  14   3      440.19      465.82     77.87 o 
 -11  14   3     2347.15     2313.34    111.46 o 
 -10  14   3     1569.51     1592.28     81.77 o 
  -9  14   3     2484.93     2501.09     85.65 o 
  -8  14   3     1702.69     1733.05     70.86 o 
  -7  14   3     3688.68     3488.83     96.26 o 
  -6  14   3     1880.59     1849.79     68.87 o 
  -5  14   3     4249.97     4010.48    103.25 o 
  -4  14   3      198.75      206.23     40.64 o 
  -3  14   3      837.57      846.26     49.52 o 
  -2  14   3      707.29      602.10     46.02 o 
  -1  14   3     1113.81     1039.13     52.74 o 
   0  14   3      113.45       95.49     34.67 o 
   1  14   3     1262.21     1221.78     57.85 o 
   2  14   3      618.67      547.59     50.79 o 
   3  14   3      859.94      833.28     56.80 o 
   4  14   3      161.40      204.36     54.88 o 
   5  14   3     4103.48     3935.95    113.81 o 
   6  14   3     1856.17     1798.89     77.13 o 
   7  14   3     3627.36     3453.97    111.82 o 
   8  14   3     1661.13     1678.55     85.72 o 
   9  14   3     2358.10     2354.80     99.70 o 
  10  14   3     1485.07     1524.55     88.33 o 
  11  14   3     2398.22     2356.25     97.29 o 
  12  14   3      449.90      474.70     62.18 o 
  13  14   3     1219.06     1206.09     81.58 o 
 -14  15   3      803.22      870.24    107.29 o 
 -13  15   3      140.35       79.09     71.63 o 
 -12  15   3      769.25      796.28     85.91 o 
 -11  15   3       77.77       87.01     55.31 o 
 -10  15   3       76.87      133.17     54.49 o 
  -9  15   3      379.88      357.46     57.29 o 
  -8  15   3      193.89      212.11     46.75 o 
  -7  15   3      231.88      265.44     46.00 o 
  -6  15   3     2597.67     2353.65     82.46 o 
  -5  15   3      622.15      660.52     52.81 o 
  -4  15   3     1993.25     1966.20     74.01 o 
  -3  15   3      634.71      620.17     51.45 o 
  -2  15   3     1931.61     2008.39     76.17 o 
  -1  15   3      170.26      167.32     62.55 o 
   0  15   3      891.64      915.00     56.31 o 
   1  15   3      107.96      132.65     47.07 o 
   2  15   3     1867.29     1919.68     76.16 o 
   3  15   3      606.39      615.76     55.72 o 
   4  15   3     2092.90     2123.49     85.44 o 
   5  15   3      554.12      569.17     58.30 o 
   6  15   3     2571.43     2446.25     97.51 o 
   7  15   3      241.18      267.16     66.40 o 
   8  15   3      200.98      296.45     60.45 o 
   9  15   3      383.38      409.72     73.90 o 
  10  15   3       85.07      156.69     56.73 o 
  11  15   3       77.68       97.39     55.95 o 
  12  15   3      725.02      699.10     72.08 o 
  13  15   3      143.40      115.22     56.61 o 
  14  15   3      811.71      798.36     79.67 o 
 -15  16   3      202.46       98.61    101.81 o 
 -14  16   3      127.44      180.72     88.91 o 
 -13  16   3      359.67      430.13     94.35 o 
 -12  16   3     1317.17     1403.34    106.52 o 
 -11  16   3     1088.07     1154.55     92.81 o 
 -10  16   3     2219.61     2340.05    116.43 o 
  -9  16   3      865.65      865.51     73.53 o 
  -8  16   3     4288.26     4196.75    122.98 o 
  -7  16   3     1593.34     1429.25     81.67 o 
  -6  16   3     2707.09     2718.70    103.01 o 
  -5  16   3      577.92      611.05     63.01 o 
  -4  16   3      618.14      624.29     61.01 o 
  -3  16   3      560.42      491.98     56.62 o 
  -2  16   3      144.25      193.89     48.78 o 
  -1  16   3       76.86       79.92     47.81 o 
   0  16   3      164.21      137.76     59.58 o 
   1  16   3       89.07       99.02     43.62 o 
   2  16   3      131.90      125.48     49.93 o 
   3  16   3      520.39      506.93     55.26 o 
   4  16   3      574.19      550.53     57.53 o 
   5  16   3      641.05      658.37     66.96 o 
   6  16   3     2713.53     2569.40    101.64 o 
   7  16   3     1539.93     1505.18     90.31 o 
   8  16   3     4310.83     4358.75    150.75 o 
   9  16   3      871.85      881.93     85.01 o 
  10  16   3     2319.36     2290.72    113.79 o 
  11  16   3     1088.54     1107.53     90.35 o 
  12  16   3     1321.51     1382.11     99.50 o 
  13  16   3      389.48      411.34     81.92 o 
  14  16   3      111.48      154.98     69.99 o 
  15  16   3      230.90      274.08     82.81 o 
 -15  17   3       94.58       11.49     97.15 o 
 -14  17   3      169.09      192.91    100.72 o 
 -13  17   3      144.46      135.86     94.80 o 
 -12  17   3      100.97      198.65     83.15 o 
 -11  17   3      512.84      570.37     92.56 o 
 -10  17   3       78.81      186.08     71.33 o 
  -9  17   3      298.07      343.43     77.97 o 
  -8  17   3      505.09      565.08     77.84 o 
  -7  17   3      367.33      432.87     63.19 o 
  -6  17   3      638.42      605.53     68.88 o 
  -5  17   3      709.10      633.66     69.10 o 
  -4  17   3     1279.39     1285.97     77.59 o 
  -3  17   3      197.00      211.71     59.65 o 
  -2  17   3      770.11      708.40     62.20 o 
  -1  17   3      100.67       76.90     52.05 o 
   0  17   3      555.83      544.08     71.68 o 
   1  17   3       80.99       79.74     51.45 o 
   2  17   3      753.08      742.75     67.54 o 
   3  17   3      182.17      195.65     59.48 o 
   4  17   3     1258.94     1182.15     80.45 o 
   5  17   3      699.87      664.08     81.97 o 
   6  17   3      712.50      793.85     79.18 o 
   7  17   3      366.76      355.40     72.31 o 
   8  17   3      451.35      495.86     79.57 o 
   9  17   3      323.33      267.00     78.16 o 
  10  17   3       76.06       75.45     63.42 o 
  11  17   3      467.95      436.04     79.40 o 
  12  17   3      109.94      175.97     69.49 o 
  13  17   3      151.09      107.16     70.77 o 
  14  17   3      167.52      228.94     77.99 o 
  15  17   3       86.00       49.09    157.35 o 
 -14  18   3      292.76      272.88    147.82 o 
 -13  18   3      143.77       18.32    103.73 o 
 -12  18   3      751.76      873.68    118.15 o 
 -11  18   3       83.48       59.13     78.82 o 
 -10  18   3     1816.39     2115.55    128.99 o 
  -9  18   3      138.44       86.01     62.20 o 
  -8  18   3     2527.47     2603.73    116.56 o 
  -7  18   3       27.68       83.82     55.96 o 
  -6  18   3     1605.92     1587.25     88.77 o 
  -5  18   3      137.41       80.27     53.27 o 
  -4  18   3     1103.43     1084.76     79.14 o 
  -3  18   3      146.52      207.77     60.69 o 
  -2  18   3      216.60      220.44     69.95 o 
  -1  18   3      444.87      431.71     68.13 o 
   0  18   3       10.97       -0.14     52.71 o 
   1  18   3      507.81      407.24     79.33 o 
   2  18   3      194.84      126.82     66.17 o 
   3  18   3      132.08      141.98     62.02 o 
   4  18   3     1068.48     1025.71     87.57 o 
   5  18   3      148.47      152.28     60.32 o 
   6  18   3     1586.65     1649.85    102.42 o 
   7  18   3       29.07      125.27     65.72 o 
   8  18   3     2565.68     2543.79    123.35 o 
   9  18   3      136.84      200.72     73.28 o 
  10  18   3     1933.23     2088.50    118.69 o 
  11  18   3       80.94      103.47     71.35 o 
  12  18   3      709.85      924.51    104.43 o 
  13  18   3      153.96      137.21    100.48 o 
  14  18   3      301.64      208.21    157.25 o 
 -13  19   3      233.36      299.50    169.64 o 
 -12  19   3       30.98      -47.30    115.38 o 
 -11  19   3      188.94      115.91     81.85 o 
 -10  19   3       57.26       86.86     84.41 o 
  -9  19   3      461.11      517.78     99.48 o 
  -8  19   3       75.99       88.99     67.46 o 
  -7  19   3      919.86      868.23     84.16 o 
  -6  19   3     1050.42      959.77     82.32 o 
  -5  19   3      249.76      278.19     74.37 o 
  -4  19   3     1051.17     1003.62     79.24 o 
  -3  19   3      339.58      412.29     75.87 o 
  -2  19   3      742.94      640.64     78.89 o 
  -1  19   3        9.79       54.88     57.63 o 
   0  19   3        0.64       30.94     57.09 o 
   1  19   3       13.90       48.87     56.97 o 
   2  19   3      728.21      731.73     81.65 o 
   3  19   3      300.80      325.77     86.75 o 
   4  19   3     1037.80      963.11     89.46 o 
   5  19   3      254.17      250.30     83.02 o 
   6  19   3     1074.50     1035.86     97.31 o 
   7  19   3      942.01      900.17     96.87 o 
   8  19   3       64.21      101.46     71.31 o 
   9  19   3      421.81      414.29     81.62 o 
  10  19   3       56.46       24.30     68.68 o 
  11  19   3      208.44      189.18     74.32 o 
  12  19   3       41.27      -10.81    112.96 o 
  13  19   3      231.58      240.06    166.16 o 
 -11  20   3      161.73      178.83    125.49 o 
 -10  20   3      410.57      607.72    156.10 o 
  -9  20   3       36.27      158.85     86.70 o 
  -8  20   3     1452.63     1490.59    106.74 o 
  -7  20   3       34.21       50.83     62.80 o 
  -6  20   3      773.82      763.89     86.87 o 
  -5  20   3      438.98      522.50     81.97 o 
  -4  20   3       72.94       16.45     57.07 o 
  -3  20   3      647.18      724.24     78.03 o 
  -2  20   3       40.24       49.21     58.93 o 
  -1  20   3      836.10      801.27     90.67 o 
   0  20   3        0.38       32.65     60.72 o 
   1  20   3      818.02      725.75     84.37 o 
   2  20   3       43.56        3.65     62.45 o 
   3  20   3      635.24      659.48    114.01 o 
   4  20   3       96.18       16.89     62.31 o 
   5  20   3      433.56      451.50     86.53 o 
   6  20   3      821.29      790.73    105.32 o 
   7  20   3       46.63       93.96     74.63 o 
   8  20   3     1372.23     1515.00    119.29 o 
   9  20   3       39.67      104.14     80.79 o 
  10  20   3      389.61      501.92    122.64 o 
  11  20   3      168.15       36.84    132.38 o 
  -9  21   3      345.85      241.70    231.75 o 
  -8  21   3      186.06      173.34     97.52 o 
  -7  21   3       65.19      205.91     74.98 o 
  -6  21   3      320.24      354.36     84.63 o 
  -5  21   3      372.40      441.35     90.62 o 
  -4  21   3      339.32      336.68     77.79 o 
  -3  21   3       19.09       14.32     60.26 o 
  -2  21   3      137.15      208.70     66.82 o 
  -1  21   3       28.16       61.95     61.33 o 
   0  21   3       74.11       73.80     74.93 o 
   1  21   3       22.35       82.07     72.98 o 
   2  21   3      133.17      101.76     72.11 o 
   3  21   3       29.19       69.73     76.34 o 
   4  21   3      344.85      376.86    124.22 o 
   5  21   3      366.06      361.70     91.57 o 
   6  21   3      324.35      385.96    104.95 o 
   7  21   3       70.17      171.28     83.41 o 
   8  21   3      196.81      213.97    156.49 o 
  -7  22   3       86.07      170.65    123.75 o 
  -6  22   3       86.09       51.48    106.65 o 
  -5  22   3      365.80      448.44    121.50 o 
  -4  22   3        3.68      -29.13     78.78 o 
  -3  22   3      793.04      713.58     93.88 o 
  -2  22   3      257.34      301.07     80.13 o 
  -1  22   3      651.09      714.48     88.87 o 
   0  22   3      537.70      628.09    120.23 o 
   1  22   3      635.14      724.34    103.17 o 
   2  22   3      269.77      236.68    101.60 o 
   3  22   3      797.69      877.13    133.79 o 
   4  22   3        6.48      -14.62    114.83 o 
   6  22   3       89.76       57.39    224.35 o 
   7  22   3       95.62      409.52    280.79 o 
  -3  23   3       44.22      199.41    266.85 o 
  -2  23   3      147.57      200.81    195.24 o 
  -1  23   3       60.46      148.23    191.63 o 
   0  23   3        6.76      -72.44    197.61 o 
   3  23   3       48.69      -93.79    200.53 o 
   0   0   4    57652.88    51497.39   1566.19 o 
  -1   1   4     6091.65     5308.47    132.21 o 
   0   1   4     2051.05     2098.45     46.46 o 
   1   1   4     6504.35     5818.90    129.35 o 
  -2   2   4    23485.88    22273.33    794.77 o 
  -1   2   4     3901.47     3738.17     73.60 o 
   0   2   4    30780.03    28318.30    414.16 o 
   1   2   4     3878.36     3801.77     64.59 o 
   2   2   4    23673.62    22285.65    604.88 o 
  -3   3   4     2931.87     2782.65     99.36 o 
  -2   3   4     4326.03     3820.88     67.48 o 
  -1   3   4     6201.53     5490.17     93.25 o 
   0   3   4     2049.26     1814.90     39.05 o 
   1   3   4     6322.15     5642.80     93.60 o 
   2   3   4     4491.45     4268.68    104.42 o 
   3   3   4     3152.84     3081.72     84.53 o 
  -4   4   4     1279.24     1157.14     48.50 o 
  -3   4   4    10190.87     9693.89    146.70 o 
  -2   4   4     6776.61     5541.11     91.83 o 
  -1   4   4     6148.67     5267.36     93.73 o 
   0   4   4     8352.27     6844.96    113.50 o 
   1   4   4     6114.58     5356.58     92.40 o 
   2   4   4     6920.93     5936.68    100.90 o 
   3   4   4    10107.09     9789.17    153.27 o 
   4   4   4     1266.74     1078.11     54.41 o 
  -5   5   4      772.71      914.89     49.17 o 
  -4   5   4    11189.32    10581.75    171.23 o 
  -3   5   4      796.25      809.91     33.32 o 
  -2   5   4     3228.36     2562.89     51.42 o 
  -1   5   4     2475.47     2043.08     45.51 o 
   0   5   4     2611.74     2148.66     46.41 o 
   1   5   4     2478.66     2064.91     45.90 o 
   2   5   4     3015.23     2459.76     52.70 o 
   3   5   4      825.73      783.21     35.04 o 
   4   5   4    11360.62    10823.64    190.66 o 
   5   5   4      762.17      842.10     54.87 o 
  -6   6   4     5518.94     5878.64    172.20 o 
  -5   6   4     4560.04     4070.31     80.83 o 
  -4   6   4     1229.63     1533.36     76.03 o 
  -3   6   4     4316.83     3630.16     71.48 o 
  -2   6   4      575.39      507.37     50.28 o 
  -1   6   4     4505.46     3838.03     71.69 o 
   0   6   4      546.62      450.01     34.51 o 
   1   6   4     4523.35     3847.33     70.74 o 
   2   6   4      542.78      396.59     36.91 o 
   3   6   4     4282.84     3561.44     79.90 o 
   4   6   4     1218.66     1372.11     48.43 o 
   5   6   4     4720.19     4186.85     86.09 o 
   6   6   4     5397.35     5756.53    160.97 o 
  -7   7   4     1189.03     1392.80     96.88 o 
  -6   7   4     4270.02     4178.57    114.03 o 
  -5   7   4     1211.16     1514.70     62.24 o 
  -4   7   4    10882.84     9924.19    170.89 o 
  -3   7   4       83.27      458.83    130.59 o 
  -2   7   4     5285.89     4745.72     92.09 o 
  -1   7   4      710.16      670.31     31.67 o 
   0   7   4     1571.36     1298.67     39.41 o 
   1   7   4      643.44      572.66     32.21 o 
   2   7   4     5259.86     4822.13     90.06 o 
   3   7   4       73.97      235.70     56.50 o 
   4   7   4    10881.32     9999.89    176.98 o 
   5   7   4     1213.69     1288.64     47.09 o 
   6   7   4     4300.51     4113.52     87.02 o 
   7   7   4     1219.62     1345.64     78.41 o 
  -8   8   4    11356.41    11363.99    307.92 o 
  -7   8   4     1846.85     1728.73     77.45 o 
  -6   8   4    11186.13    11594.17    210.52 o 
  -5   8   4     1177.01     1172.87     70.09 o 
  -4   8   4     2329.84     2276.74     60.80 o 
  -3   8   4      684.36      745.49     35.82 o 
  -2   8   4     1000.11     1182.33     39.83 o 
  -1   8   4      117.35      151.29     24.71 o 
   0   8   4       38.54        9.23     21.06 o 
   1   8   4      102.36      157.58     24.74 o 
   2   8   4     1049.21     1166.71     42.35 o 
   3   8   4      603.77      585.81     33.46 o 
   4   8   4     2293.34     2193.97     56.90 o 
   5   8   4     1189.34     1214.94     52.00 o 
   6   8   4    11350.40    11589.57    209.57 o 
   7   8   4     1844.20     1599.87     52.39 o 
   8   8   4    11357.02    11255.29    310.48 o 
  -9   9   4     1977.53     1971.87    105.93 o 
  -8   9   4     1043.78     1032.48     54.46 o 
  -7   9   4     2322.94     2360.71     76.79 o 
  -6   9   4     4149.92     3916.62     94.65 o 
  -5   9   4     2448.50     2568.98     71.80 o 
  -4   9   4     3732.81     3496.10     82.57 o 
  -3   9   4      227.24      270.83     37.51 o 
  -2   9   4     5184.42     4982.90    102.44 o 
  -1   9   4      744.58      783.66     38.77 o 
   0   9   4      967.96      740.90     49.97 o 
   1   9   4      754.45      794.54     38.87 o 
   2   9   4     5179.69     4947.13    105.36 o 
   3   9   4      290.68      310.61     31.45 o 
   4   9   4     3597.49     3353.61     79.37 o 
   5   9   4     2340.95     2541.78     75.16 o 
   6   9   4     4242.23     3982.61     90.92 o 
   7   9   4     2484.65     2427.91     68.39 o 
   8   9   4     1083.26     1059.84     54.69 o 
   9   9   4     1974.30     1959.94     97.57 o 
 -10  10   4     6998.53     7021.35    235.45 o 
  -9  10   4       14.77       41.92     42.35 o 
  -8  10   4     8538.30     8651.06    182.28 o 
  -7  10   4      650.14      751.61     52.42 o 
  -6  10   4     8745.33     8685.44    179.36 o 
  -5  10   4     1159.10     1427.94     53.14 o 
  -4  10   4     2929.50     2916.91     78.51 o 
  -3  10   4     1176.04     1306.65     52.43 o 
  -2  10   4      606.82      621.07     38.69 o 
  -1  10   4     4285.48     4788.04    101.09 o 
   0  10   4      149.26      169.56     38.96 o 
   1  10   4     4288.52     4859.99    104.96 o 
   2  10   4      586.94      568.13     41.52 o 
   3  10   4     1430.78     1576.66     54.97 o 
   4  10   4     2846.70     2817.70     74.61 o 
   5  10   4     1178.08     1434.94     57.26 o 
   6  10   4     8803.97     8809.26    178.74 o 
   7  10   4      627.80      665.52     46.92 o 
   8  10   4     8549.93     8563.50    181.45 o 
   9  10   4       12.46       38.96     39.25 o 
  10  10   4     6969.97     6793.10    229.72 o 
 -11  11   4     1494.43     1521.86    130.20 o 
 -10  11   4      138.15      163.21     53.93 o 
  -9  11   4     1588.02     1658.45     79.93 o 
  -8  11   4      719.68      699.75     54.71 o 
  -7  11   4     1751.70     1673.12     70.55 o 
  -6  11   4     3040.00     3075.24     92.05 o 
  -5  11   4     1332.75     1475.36     58.23 o 
  -4  11   4     2247.80     2404.42     71.77 o 
  -3  11   4     1151.52     1260.20     54.97 o 
  -2  11   4      215.40      204.13     37.98 o 
  -1  11   4     2333.67     2342.54     68.45 o 
   0  11   4      114.55      205.34     35.47 o 
   1  11   4     2326.98     2305.51     72.61 o 
   2  11   4      244.55      289.40     39.96 o 
   3  11   4     1110.73     1341.36     62.34 o 
   4  11   4     2290.10     2492.26     75.00 o 
   5  11   4     1222.01     1351.25     56.53 o 
   6  11   4     2991.35     3022.67     84.36 o 
   7  11   4     1769.12     1633.85     66.93 o 
   8  11   4      702.44      745.52     54.96 o 
   9  11   4     1592.39     1758.16     78.85 o 
  10  11   4      133.37      118.61     47.16 o 
  11  11   4     1407.62     1546.52    104.12 o 
 -12  12   4      825.85     1014.98    121.90 o 
 -11  12   4      436.91      432.66     71.91 o 
 -10  12   4     4036.22     3887.51    126.37 o 
  -9  12   4      569.24      681.59     62.24 o 
  -8  12   4     3066.87     3292.29    101.08 o 
  -7  12   4     1298.73     1443.49     68.52 o 
  -6  12   4     1564.49     1511.90     72.64 o 
  -5  12   4     2663.96     3011.99     92.80 o 
  -4  12   4      215.49      192.19     62.52 o 
  -3  12   4     6764.75     7445.45    155.90 o 
  -2  12   4      161.39      475.65    154.07 o 
  -1  12   4     2142.83     2456.34     71.75 o 
   0  12   4     3651.69     3626.96     89.12 o 
   1  12   4     2076.04     2353.91     75.62 o 
   2  12   4      200.73      726.02    270.31 o 
   3  12   4     6736.28     7294.57    159.09 o 
   4  12   4      176.92      961.87    293.94 o 
   5  12   4     2681.53     3005.62     93.02 o 
   6  12   4     1431.12     1288.17     64.19 o 
   7  12   4     1277.19     1384.47     67.38 o 
   8  12   4     3083.61     3216.46    104.97 o 
   9  12   4      553.68      640.77     59.17 o 
  10  12   4     3968.72     3880.92    125.35 o 
  11  12   4      427.51      466.37     60.94 o 
  12  12   4      877.56     1048.42    123.77 o 
 -13  13   4     1027.56      895.96    169.14 o 
 -12  13   4      731.32      635.71     85.38 o 
 -11  13   4     1669.68     1463.80     90.88 o 
 -10  13   4     1123.01     1027.82     82.10 o 
  -9  13   4     1024.37      925.23     72.61 o 
  -8  13   4     1067.70     1135.17     69.80 o 
  -7  13   4     1196.99     1195.36     69.17 o 
  -6  13   4     2623.44     2696.82     95.81 o 
  -5  13   4      321.52      411.79     48.74 o 
  -4  13   4     2528.89     2648.61     81.02 o 
  -3  13   4      115.10      183.31     39.17 o 
  -2  13   4     2605.35     2663.92     77.80 o 
  -1  13   4      504.92      555.44     44.90 o 
   0  13   4      380.70      409.71     45.69 o 
   1  13   4      536.76      525.82     53.33 o 
   2  13   4     2551.21     2492.08     83.93 o 
   3  13   4       89.92      126.09     37.21 o 
   4  13   4     2498.33     2653.66     88.61 o 
   5  13   4      325.91      358.80     49.99 o 
   6  13   4     2517.06     2585.44     90.47 o 
   7  13   4     1157.81     1166.21     73.88 o 
   8  13   4     1019.86     1052.59     71.39 o 
   9  13   4      989.56      891.78     75.68 o 
  10  13   4     1200.90     1054.02     86.73 o 
  11  13   4     1727.34     1546.72     88.26 o 
  12  13   4      689.72      714.93     77.08 o 
  13  13   4     1049.26      856.56    120.90 o 
 -14  14   4      188.41      186.33    107.56 o 
 -13  14   4      389.66      375.00     92.15 o 
 -12  14   4      220.29      224.66     70.25 o 
 -11  14   4      264.62      334.48     77.54 o 
 -10  14   4      127.86      247.35     63.56 o 
  -9  14   4      263.19      400.43     64.81 o 
  -8  14   4      331.01      359.36     60.94 o 
  -7  14   4      735.68      868.31     65.86 o 
  -6  14   4       45.75       62.12     47.83 o 
  -5  14   4     2426.19     2625.54     91.00 o 
  -4  14   4        2.76       -2.30     35.00 o 
  -3  14   4     3681.46     4004.74    104.75 o 
  -2  14   4     2183.59     2321.57     75.71 o 
  -1  14   4     2953.87     3257.31     91.73 o 
   0  14   4     3025.89     3267.41     92.28 o 
   1  14   4     2803.57     3047.81     96.17 o 
   2  14   4     2190.44     2218.45     87.50 o 
   3  14   4     3507.49     3809.13    110.32 o 
   4  14   4       13.42       88.56     47.16 o 
   5  14   4     2369.40     2570.02     94.43 o 
   6  14   4       44.47       20.93     44.77 o 
   7  14   4      695.58      805.45     69.91 o 
   8  14   4      350.34      380.78     62.28 o 
   9  14   4      277.04      362.32     71.01 o 
  10  14   4      145.77      211.83     63.80 o 
  11  14   4      289.47      355.40     71.85 o 
  12  14   4      231.28      241.00     76.72 o 
  13  14   4      384.42      410.01     71.39 o 
  14  14   4      162.15      198.45     97.47 o 
 -15  15   4      301.57      229.29    121.01 o 
 -14  15   4      561.82      492.81    103.07 o 
 -13  15   4      276.65      210.02    101.53 o 
 -12  15   4      677.09      581.35     97.80 o 
 -11  15   4      509.04      489.74    142.29 o 
 -10  15   4      833.19      696.31     80.29 o 
  -9  15   4      463.72      428.55     67.98 o 
  -8  15   4     1061.28     1055.94     78.39 o 
  -7  15   4      377.98      376.83     67.61 o 
  -6  15   4      838.36     1030.24     70.99 o 
  -5  15   4       27.41       51.94     44.94 o 
  -4  15   4     1786.75     1967.64     79.07 o 
  -3  15   4      493.22      574.48     56.59 o 
  -2  15   4     1958.94     2030.95     78.47 o 
  -1  15   4      564.00      590.72     53.70 o 
   0  15   4       17.77       61.99     38.57 o 
   1  15   4      622.58      662.08     60.47 o 
   2  15   4     1873.97     1889.69     87.01 o 
   3  15   4      464.26      535.87     64.34 o 
   4  15   4     1783.15     1868.33     83.93 o 
   5  15   4       35.71       19.14     43.53 o 
   6  15   4      889.15     1037.31     74.21 o 
   7  15   4      354.72      418.06     64.78 o 
   8  15   4     1048.47     1084.88     84.49 o 
   9  15   4      459.78      417.16     75.41 o 
  10  15   4      869.37      756.30     83.66 o 
  11  15   4      498.62      475.43     97.07 o 
  12  15   4      677.81      640.82     78.49 o 
  13  15   4      282.34      271.26     86.63 o 
  14  15   4      555.97      489.48     87.69 o 
  15  15   4      310.54      351.50    166.25 o 
 -15  16   4      251.35      214.51    128.35 o 
 -14  16   4      316.70      367.57    156.05 o 
 -13  16   4       98.10       80.35     99.69 o 
 -12  16   4      181.88      136.06     85.90 o 
 -11  16   4       22.89       58.99     83.46 o 
 -10  16   4       46.02       48.27     59.77 o 
  -9  16   4      131.79      136.86     61.57 o 
  -8  16   4       20.05      -14.34     55.59 o 
  -7  16   4      404.69      457.64     66.08 o 
  -6  16   4       23.55       74.98     50.23 o 
  -5  16   4     1149.95     1202.44     77.67 o 
  -4  16   4     1066.60     1210.74     72.94 o 
  -3  16   4     1075.67     1183.47     73.49 o 
  -2  16   4     4044.89     4244.55    122.32 o 
  -1  16   4     1863.66     2022.30     85.41 o 
   0  16   4     4517.44     4808.93    132.06 o 
   1  16   4     1823.90     1902.62     90.10 o 
   2  16   4     4046.76     4230.64    134.02 o 
   3  16   4     1056.66     1053.87     74.36 o 
   4  16   4     1040.25     1161.33     78.01 o 
   5  16   4     1201.60     1270.85     81.64 o 
   6  16   4       32.90       23.84     51.54 o 
   7  16   4      451.93      478.31     69.74 o 
   8  16   4       19.99       79.03     58.23 o 
   9  16   4      127.73      145.35     60.92 o 
  10  16   4       47.79       19.97     65.75 o 
  11  16   4       23.55       95.99     67.31 o 
  12  16   4      196.34      167.42     70.51 o 
  13  16   4       91.80       69.51     65.68 o 
  14  16   4      329.34      339.26    115.38 o 
  15  16   4      247.20       86.20    190.67 o 
 -14  17   4      242.57      145.72    228.15 o 
 -13  17   4        4.50       61.14    103.00 o 
 -12  17   4      885.66      897.40    131.89 o 
 -11  17   4      111.39      216.81    101.24 o 
 -10  17   4      440.72      413.54    100.65 o 
  -9  17   4       67.97       40.71     70.91 o 
  -8  17   4      474.75      445.79     96.57 o 
  -7  17   4       73.20       84.29     61.05 o 
  -6  17   4      462.30      573.03     73.97 o 
  -5  17   4      213.90      361.68     67.20 o 
  -4  17   4      653.17      788.62     71.54 o 
  -3  17   4      675.91      678.79     68.06 o 
  -2  17   4      289.21      396.47     73.30 o 
  -1  17   4      660.90      779.05     68.80 o 
   0  17   4        1.93       -0.28     47.00 o 
   1  17   4      723.33      754.60     74.12 o 
   2  17   4      302.88      343.59     70.75 o 
   3  17   4      717.88      668.90     71.62 o 
   4  17   4      704.91      819.91     75.18 o 
   5  17   4      202.77      213.93     64.14 o 
   6  17   4      466.42      565.65     72.06 o 
   7  17   4       67.42      114.47     62.46 o 
   8  17   4      469.87      481.27     81.05 o 
   9  17   4       76.73      103.66     72.25 o 
  10  17   4      433.08      403.23    117.22 o 
  11  17   4      117.44      159.45     77.83 o 
  12  17   4      906.95      836.73    108.75 o 
  13  17   4        9.28       47.84    120.52 o 
  14  17   4      241.39      609.08    324.78 o 
 -13  18   4       24.11      595.88    399.32 o 
 -12  18   4        6.83      118.74    196.03 o 
 -11  18   4      174.11       99.82    114.51 o 
 -10  18   4        4.26       14.96     81.19 o 
  -9  18   4      206.78      216.18     93.78 o 
  -8  18   4       13.14      -47.47     80.02 o 
  -7  18   4      410.17      403.90     78.35 o 
  -6  18   4      204.35      215.74     73.76 o 
  -5  18   4      574.06      535.67     84.26 o 
  -4  18   4     1093.51     1158.94     82.66 o 
  -3  18   4      205.77      279.69     66.95 o 
  -2  18   4     2234.35     2603.55    109.95 o 
  -1  18   4      216.83      232.63     68.88 o 
   0  18   4     2523.19     2714.99    107.15 o 
   1  18   4      211.04      203.71     75.98 o 
   2  18   4     2306.74     2596.54    126.41 o 
   3  18   4      220.95      227.32     80.83 o 
   4  18   4     1080.58     1181.65    101.57 o 
   5  18   4      574.16      573.93    102.43 o 
   6  18   4      197.28      241.27     72.96 o 
   7  18   4      423.35      384.48     96.71 o 
   8  18   4       14.09      -61.25     61.25 o 
   9  18   4      211.67      179.80     79.80 o 
  10  18   4        4.23      -26.85     70.38 o 
  11  18   4      177.00      -10.45     84.75 o 
  12  18   4        2.09      126.84    128.48 o 
  13  18   4       35.65     -153.57    280.64 o 
 -10  19   4       65.35       27.39    228.80 o 
  -9  19   4        6.58       20.49     83.96 o 
  -8  19   4       66.65       31.63     78.05 o 
  -7  19   4      223.44      240.92     94.42 o 
  -6  19   4      225.80      247.13     79.14 o 
  -5  19   4      282.10      305.37     72.29 o 
  -4  19   4      445.03      470.18     74.68 o 
  -3  19   4      714.59      706.51     78.63 o 
  -2  19   4      316.13      365.49     76.31 o 
  -1  19   4      942.78      992.36     84.37 o 
   0  19   4       28.70       64.68     57.32 o 
   1  19   4      920.17      973.61     88.38 o 
   2  19   4      319.76      376.82     92.35 o 
   3  19   4      713.04      725.39     95.60 o 
   4  19   4      462.40      511.57     87.66 o 
   5  19   4      263.42      334.72    102.45 o 
   6  19   4      233.17      324.68     98.65 o 
   7  19   4      237.29      211.89     97.61 o 
   8  19   4       75.60      -14.21     70.51 o 
   9  19   4        8.60      -21.06     81.94 o 
  10  19   4       61.80      121.14    136.81 o 
  11  19   4       13.59       76.48    159.46 o 
  -8  20   4       38.49        9.00    332.53 o 
  -7  20   4      553.79      610.73    153.94 o 
  -6  20   4       31.85       56.01     73.29 o 
  -5  20   4      396.49      427.73     94.36 o 
  -4  20   4      207.35      278.33     78.39 o 
  -3  20   4      191.81      246.07     70.93 o 
  -2  20   4      634.71      795.40     88.37 o 
  -1  20   4       54.65       18.82     61.35 o 
   0  20   4     1314.12     1375.74     94.12 o 
   1  20   4       51.64       73.01     78.79 o 
   2  20   4      670.90      753.82     96.33 o 
   3  20   4      199.36      241.54     83.58 o 
   4  20   4      199.79      250.88     82.82 o 
   5  20   4      390.53      470.18    108.78 o 
   6  20   4       34.45       -0.10     82.21 o 
   7  20   4      570.08      532.71    153.05 o 
   8  20   4       28.54      -17.33    164.64 o 
   9  20   4      369.09      654.72    299.39 o 
  -7  21   4       15.33      -55.36    164.02 o 
  -6  21   4       12.53       -0.57    161.89 o 
  -5  21   4      361.70      471.26    376.97 o 
  -4  21   4      273.50      281.74    143.56 o 
  -3  21   4      329.18      348.94    117.23 o 
  -2  21   4      194.15      303.07     88.15 o 
  -1  21   4      486.38      491.68     93.81 o 
   0  21   4      189.51      188.42     74.64 o 
   1  21   4      498.87      561.22    115.27 o 
   2  21   4      188.59      398.55    135.08 o 
   3  21   4      316.40      486.47    147.98 o 
   4  21   4      284.20      253.72    139.82 o 
   5  21   4      369.97      488.00    209.42 o 
  -3  22   4      345.90      640.72    341.13 o 
  -2  22   4      316.98      316.94    177.93 o 
  -1  22   4       61.21       57.89    145.50 o 
   0  22   4      283.30      434.93    203.23 o 
   1  22   4       50.51      -46.64    213.36 o 
   2  22   4      317.84      238.90    253.70 o 
   3  22   4      363.00      363.56    246.50 o 
   0   1   5      201.55      198.49     24.06 o 
  -1   2   5     3298.17     3102.00     69.24 o 
   0   2   5      267.41      260.07     26.59 o 
   1   2   5     3287.02     3038.48     67.43 o 
  -2   3   5     3483.54     3435.01     88.46 o 
  -1   3   5      640.35      710.09     37.09 o 
   0   3   5     1924.89     1822.21     47.06 o 
   1   3   5      573.42      612.41     31.08 o 
   2   3   5     3530.03     3519.61     68.64 o 
  -3   4   5     5916.53     5946.84    134.87 o 
  -2   4   5     1672.50     1643.63     58.45 o 
  -1   4   5     8248.43     8199.37    151.74 o 
   0   4   5     4051.41     3941.54     82.05 o 
   1   4   5     8156.79     8158.98    133.64 o 
   2   4   5     1662.74     1705.55     44.94 o 
   3   4   5     5603.72     5687.95     99.62 o 
  -4   5   5     4583.70     4515.23    111.69 o 
  -3   5   5     1257.78     1386.21     78.40 o 
  -2   5   5     2701.32     2702.44     73.08 o 
  -1   5   5      865.04      709.36     39.28 o 
   0   5   5     1439.80     1472.79     46.18 o 
   1   5   5      830.57      715.28     41.65 o 
   2   5   5     2802.99     2813.28     60.87 o 
   3   5   5     1227.90     1331.44     58.92 o 
   4   5   5     4831.17     4737.71     87.81 o 
  -5   6   5     4453.88     4523.50    104.08 o 
  -4   6   5     1197.74     1361.47     74.99 o 
  -3   6   5     3322.26     3384.82     89.87 o 
  -2   6   5     7185.89     6964.78    143.87 o 
  -1   6   5     4840.69     4525.39    102.64 o 
   0   6   5    13566.04    13483.51    230.32 o 
   1   6   5     4745.25     4578.54     91.24 o 
   2   6   5     7397.65     7257.28    130.41 o 
   3   6   5     3384.29     3299.45     70.82 o 
   4   6   5     1184.03     1228.68     42.47 o 
   5   6   5     4385.87     4654.11    101.55 o 
  -6   7   5     2930.24     3155.84     86.82 o 
  -5   7   5      641.31      707.12     50.40 o 
  -4   7   5     3953.85     3868.84     89.62 o 
  -3   7   5     1482.70     1560.95     57.10 o 
  -2   7   5     1198.71     1191.23     51.26 o 
  -1   7   5     5233.32     4808.28    105.79 o 
   0   7   5       41.91       -7.57     25.21 o 
   1   7   5     5427.28     5056.01    103.24 o 
   2   7   5     1184.83     1114.22     43.17 o 
   3   7   5     1612.42     1554.67     49.82 o 
   4   7   5     3863.34     3714.79     79.45 o 
   5   7   5      626.21      540.54     41.57 o 
   6   7   5     3011.17     3088.25     74.32 o 
  -7   8   5      519.99      542.29     49.36 o 
  -6   8   5      504.15      536.69     49.03 o 
  -5   8   5     1935.95     1856.90     66.59 o 
  -4   8   5     4844.42     4934.34    113.20 o 
  -3   8   5     2577.85     2499.18     77.18 o 
  -2   8   5     9570.47     9363.21    193.44 o 
  -1   8   5      397.84      440.14     41.95 o 
   0   8   5     8109.80     8045.66    154.31 o 
   1   8   5      278.95      277.89     36.09 o 
   2   8   5     9530.00     9219.71    162.64 o 
   3   8   5     2484.48     2332.28     62.58 o 
   4   8   5     4655.16     4670.74     96.44 o 
   5   8   5     1965.47     1833.15     58.52 o 
   6   8   5      466.51      419.82     39.96 o 
   7   8   5      544.91      539.18     41.80 o 
  -8   9   5      337.77      339.77     57.35 o 
  -7   9   5      297.39      321.18     53.21 o 
  -6   9   5     1555.24     1487.28     63.56 o 
  -5   9   5      793.77      809.77     56.69 o 
  -4   9   5      884.58      983.78     55.71 o 
  -3   9   5     3303.50     3121.74     88.14 o 
  -2   9   5     1902.11     1951.77     71.27 o 
  -1   9   5     3810.24     3530.34     90.96 o 
   0   9   5      396.16      363.66     43.64 o 
   1   9   5     3763.15     3413.36     84.47 o 
   2   9   5     1995.10     1967.95     62.79 o 
   3   9   5     3283.55     3015.30     75.67 o 
   4   9   5      868.20      949.47     48.95 o 
   5   9   5      832.73      826.99     47.05 o 
   6   9   5     1464.79     1387.31     57.75 o 
   7   9   5      299.00      307.60     51.38 o 
   8   9   5      297.76      316.35     49.38 o 
  -9  10   5     2233.73     2089.35     93.60 o 
  -8  10   5      138.86      130.78     50.02 o 
  -7  10   5     2598.68     2415.04     90.25 o 
  -6  10   5      828.88      749.92     55.38 o 
  -5  10   5     1785.80     1696.84     68.92 o 
  -4  10   5     2119.38     2120.79     77.67 o 
  -3  10   5     1393.22     1370.78     63.55 o 
  -2  10   5     6069.95     5931.69    147.08 o 
  -1  10   5      920.35      891.92     54.24 o 
   0  10   5     8507.90     8395.53    171.67 o 
   1  10   5      881.51      879.42     49.61 o 
   2  10   5     6120.73     5928.73    127.30 o 
   3  10   5     1428.76     1424.61     54.48 o 
   4  10   5     1992.19     1972.05     64.80 o 
   5  10   5     1720.27     1623.99     63.85 o 
   6  10   5      856.45      782.83     49.16 o 
   7  10   5     2540.56     2357.51     79.23 o 
   8  10   5      136.27      104.50     41.41 o 
   9  10   5     2216.08     1937.31     86.19 o 
 -10  11   5      397.03      437.27     64.15 o 
  -9  11   5       44.79       71.31     51.90 o 
  -8  11   5        2.47      -12.98     52.79 o 
  -7  11   5      684.12      555.89     58.61 o 
  -6  11   5      665.52      654.59     57.55 o 
  -5  11   5     1988.22     1921.27     76.10 o 
  -4  11   5     1345.36     1383.85     66.67 o 
  -3  11   5     1919.47     1830.33     74.23 o 
  -2  11   5     1399.97     1368.40     67.43 o 
  -1  11   5     1698.63     1638.14     70.53 o 
   0  11   5       79.50       40.27     35.40 o 
   1  11   5     1673.24     1588.56     62.09 o 
   2  11   5     1349.25     1304.11     56.76 o 
   3  11   5     1799.13     1771.95     68.56 o 
   4  11   5     1523.94     1577.64     68.42 o 
   5  11   5     1947.18     1904.80     72.92 o 
   6  11   5      626.32      636.92     52.13 o 
   7  11   5      647.10      469.26     73.50 o 
   8  11   5        2.23       34.68     44.11 o 
   9  11   5       47.29       16.26     45.60 o 
  10  11   5      418.76      408.61     61.62 o 
 -11  12   5     1327.93     1316.67     89.48 o 
 -10  12   5      272.19      299.25     71.70 o 
  -9  12   5     2582.67     2505.39    108.82 o 
  -8  12   5      399.81      387.71     71.07 o 
  -7  12   5     3133.72     3074.94    110.39 o 
  -6  12   5       93.84       54.65     44.12 o 
  -5  12   5      796.52      979.57     65.01 o 
  -4  12   5      831.81      867.89     58.50 o 
  -3  12   5     1965.59     1939.78     78.10 o 
  -2  12   5     2162.94     2166.93     80.51 o 
  -1  12   5      359.72      344.78     45.72 o 
   0  12   5     3924.45     3822.61    101.40 o 
   1  12   5      384.46      450.34     55.47 o 
   2  12   5     2259.83     2305.52     77.07 o 
   3  12   5     1974.22     2012.34     74.97 o 
   4  12   5      910.41      991.01     63.00 o 
   5  12   5      876.02     1008.71     60.87 o 
   6  12   5       81.51      101.31     42.91 o 
   7  12   5     3001.84     2774.45     99.82 o 
   8  12   5      398.89      364.88     60.31 o 
   9  12   5     2573.94     2377.16    101.38 o 
  10  12   5      282.92      308.39     66.19 o 
  11  12   5     1371.63     1314.89     90.98 o 
 -12  13   5      895.45     1108.42    105.81 o 
 -11  13   5      129.40      135.98     65.70 o 
 -10  13   5      441.01      473.06     73.86 o 
  -9  13   5      269.36      343.19     81.88 o 
  -8  13   5       63.98       22.31     52.79 o 
  -7  13   5      644.15      628.52     74.04 o 
  -6  13   5      523.67      570.86     63.78 o 
  -5  13   5      516.12      519.35     61.81 o 
  -4  13   5     2625.49     2531.49     95.60 o 
  -3  13   5     2097.68     1860.42     78.39 o 
  -2  13   5      715.03      688.63     58.50 o 
  -1  13   5     2459.89     2404.29     85.26 o 
   0  13   5     1674.73     1467.56     68.28 o 
   1  13   5     2528.57     2447.55     81.35 o 
   2  13   5      689.50      733.81     55.55 o 
   3  13   5     2025.15     2016.59     84.07 o 
   4  13   5     2725.53     2733.97    100.67 o 
   5  13   5      505.20      510.28     72.70 o 
   6  13   5      483.42      541.17     66.53 o 
   7  13   5      695.11      727.33     65.36 o 
   8  13   5       49.78       69.92     51.19 o 
   9  13   5      256.17      278.80     73.47 o 
  10  13   5      484.07      540.89     69.53 o 
  11  13   5      136.77      139.20     60.35 o 
  12  13   5      901.79     1049.98     89.86 o 
 -13  14   5      465.75      535.96    101.15 o 
 -12  14   5      220.94      337.00     89.07 o 
 -11  14   5     1217.28     1288.52    101.59 o 
 -10  14   5     1079.40     1093.64     93.02 o 
  -9  14   5     1419.94     1574.15    104.67 o 
  -8  14   5     1141.48     1158.02     86.44 o 
  -7  14   5     1532.53     1648.24     93.17 o 
  -6  14   5     1263.42     1269.68     79.99 o 
  -5  14   5     1543.15     1526.03     81.03 o 
  -4  14   5      177.08      168.34     62.64 o 
  -3  14   5      567.05      541.51     62.17 o 
  -2  14   5      789.07      784.48     65.67 o 
  -1  14   5      922.48      879.90     61.71 o 
   0  14   5      249.64      219.34     57.81 o 
   1  14   5      866.56      795.90     58.56 o 
   2  14   5      813.10      710.42     57.41 o 
   3  14   5      525.74      572.09     63.11 o 
   4  14   5      164.21      141.66     55.38 o 
   5  14   5     1748.87     1566.39     82.23 o 
   6  14   5     1355.37     1355.72     82.15 o 
   7  14   5     1517.37     1558.10     91.40 o 
   8  14   5     1119.69     1148.55     85.50 o 
   9  14   5     1457.99     1455.69     95.21 o 
  10  14   5     1105.10     1168.26     91.14 o 
  11  14   5     1200.84     1203.55     89.22 o 
  12  14   5      232.61      255.73     74.10 o 
  13  14   5      442.50      632.10     93.22 o 
 -14  15   5      296.23      434.69    213.66 o 
 -13  15   5       13.70      -14.82    103.18 o 
 -12  15   5      380.95      467.14     94.94 o 
 -11  15   5      212.10      206.82     86.17 o 
 -10  15   5      110.84      126.90     76.72 o 
  -9  15   5      516.82      570.65     78.36 o 
  -8  15   5       98.69      147.65     65.42 o 
  -7  15   5      366.24      432.59     80.00 o 
  -6  15   5      500.52      537.44     75.91 o 
  -5  15   5      738.52      718.32     71.84 o 
  -4  15   5     1401.49     1407.04     87.74 o 
  -3  15   5      291.31      296.11     69.21 o 
  -2  15   5     1868.39     1728.30     86.21 o 
  -1  15   5     1372.52     1280.56     76.27 o 
   0  15   5      812.43      765.40     67.90 o 
   1  15   5     1278.59     1204.38     70.64 o 
   2  15   5     1863.63     1640.23     80.40 o 
   3  15   5      350.18      424.60     88.32 o 
   4  15   5     1295.30     1276.26     82.66 o 
   5  15   5      760.32      742.01     73.53 o 
   6  15   5      555.46      549.37     78.79 o 
   7  15   5      378.90      436.92     78.92 o 
   8  15   5      102.68      156.03     67.76 o 
   9  15   5      510.02      550.68     78.74 o 
  10  15   5      123.38      130.10     73.47 o 
  11  15   5      213.48      158.74     81.25 o 
  12  15   5      373.48      466.64     86.09 o 
  13  15   5       10.99      125.14     95.26 o 
  14  15   5      306.38      430.51    274.79 o 
 -13  16   5      197.80      300.97    158.73 o 
 -12  16   5      326.77      305.47    144.65 o 
 -11  16   5      584.82      601.30    108.48 o 
 -10  16   5      899.09      900.87    102.15 o 
  -9  16   5      355.05      502.07     87.97 o 
  -8  16   5     1691.60     1754.48    107.32 o 
  -7  16   5      587.92      550.22     76.64 o 
  -6  16   5     1913.74     1752.05     95.95 o 
  -5  16   5      860.22      823.52     76.04 o 
  -4  16   5      584.45      616.21     68.09 o 
  -3  16   5      300.92      351.14     75.42 o 
  -2  16   5       20.67      111.35     56.77 o 
  -1  16   5      176.83      164.24     67.24 o 
   0  16   5      167.30      189.17     54.44 o 
   1  16   5      184.67      131.23     61.63 o 
   2  16   5       32.03       17.99     49.20 o 
   3  16   5      299.59      330.44     66.30 o 
   4  16   5      605.29      661.36     76.04 o 
   5  16   5      830.88      808.21     86.11 o 
   6  16   5     1920.42     1761.38    107.34 o 
   7  16   5      605.26      562.30     82.39 o 
   8  16   5     1751.44     1745.55    109.25 o 
   9  16   5      347.85      376.06     81.83 o 
  10  16   5      838.87      877.64     93.07 o 
  11  16   5      582.45      567.99     94.69 o 
  12  16   5      316.99      383.68    127.36 o 
  13  16   5      204.38      299.41    200.54 o 
 -11  17   5      313.80      461.12    200.06 o 
 -10  17   5       54.87       69.96    113.20 o 
  -9  17   5      541.57      570.25    101.58 o 
  -8  17   5      219.08      319.27     93.20 o 
  -7  17   5      391.86      463.64     95.99 o 
  -6  17   5      538.53      520.17     80.06 o 
  -5  17   5      680.08      699.30     82.99 o 
  -4  17   5      700.24      724.98     80.95 o 
  -3  17   5      317.54      341.25     80.30 o 
  -2  17   5      952.26      892.17     80.22 o 
  -1  17   5      100.15      118.77     58.98 o 
   0  17   5      120.93       95.11     59.14 o 
   1  17   5      112.98       75.30     55.82 o 
   2  17   5      960.56      917.90     77.93 o 
   3  17   5      337.20      370.63     89.37 o 
   4  17   5      716.82      792.16     85.25 o 
   5  17   5      656.53      595.25     83.72 o 
   6  17   5      491.91      479.52     94.18 o 
   7  17   5      386.77      452.95     92.61 o 
   8  17   5      229.65      178.04     83.75 o 
   9  17   5      579.81      655.61     95.12 o 
  10  17   5       46.68       26.38     82.07 o 
  11  17   5      316.06      432.21    182.50 o 
  -9  18   5       68.15       77.24    226.69 o 
  -8  18   5      732.37      969.20    328.28 o 
  -7  18   5      124.61      172.69     85.09 o 
  -6  18   5      606.48      665.48    103.22 o 
  -5  18   5      271.59      283.60     94.97 o 
  -4  18   5      640.85      583.82     97.16 o 
  -3  18   5      322.82      328.81     96.30 o 
  -2  18   5       42.94       77.17     72.40 o 
  -1  18   5      420.76      446.01     87.89 o 
   0  18   5        0.25       64.92     75.47 o 
   1  18   5      385.81      500.61    105.75 o 
   2  18   5       49.03       30.91     59.74 o 
   3  18   5      332.40      360.12     87.14 o 
   4  18   5      635.42      552.90    100.42 o 
   5  18   5      287.94      413.27    133.01 o 
   6  18   5      591.59      651.06    106.69 o 
   7  18   5      102.37      131.15     86.86 o 
   8  18   5      729.74      876.42    159.51 o 
   9  18   5       59.49       77.62    160.76 o 
  10  18   5      971.56     1137.53    301.49 o 
  -8  19   5       88.84       54.14    364.63 o 
  -7  19   5      162.04      275.79    371.33 o 
  -6  19   5      483.82      486.58    195.56 o 
  -5  19   5      277.78      286.07    138.75 o 
  -4  19   5      365.95      448.38     95.68 o 
  -3  19   5      382.10      394.72     93.45 o 
  -2  19   5      338.06      420.11     92.00 o 
  -1  19   5      177.63      261.31     80.97 o 
   0  19   5      196.69      180.54     79.47 o 
   1  19   5      175.45      270.62     71.81 o 
   2  19   5      354.86      380.16     93.45 o 
   3  19   5      388.77      360.75     99.11 o 
   4  19   5      371.64      433.05     97.57 o 
   5  19   5      321.97      215.37    213.62 o 
   6  19   5      474.82      447.29    188.84 o 
   7  19   5      156.26      171.49    185.30 o 
   8  19   5      101.59      354.48    295.89 o 
  -5  20   5      214.00       -3.39    195.84 o 
  -4  20   5      108.94      176.62    228.40 o 
  -3  20   5      502.28      644.17    362.33 o 
  -2  20   5       16.80       40.11    204.48 o 
  -1  20   5      864.21      885.05    257.39 o 
   0  20   5        3.93      -64.04    138.72 o 
   1  20   5      869.36      742.97    208.94 o 
   2  20   5       15.42      -83.57    133.82 o 
   3  20   5      496.25      683.97    161.50 o 
   4  20   5       86.69       82.64    164.21 o 
   5  20   5      195.45       87.53    216.31 o 
   0   0   6    11173.46    11854.94    446.03 o 
  -1   1   6     6770.68     5669.18    189.67 o 
   0   1   6       72.74      -13.37     35.92 o 
   1   1   6     6867.16     5948.46    179.44 o 
  -2   2   6     4837.53     5291.23    182.09 o 
  -1   2   6     1348.49     1388.93     62.18 o 
   0   2   6     7139.95     7658.89    169.83 o 
   1   2   6     1401.54     1449.87     58.17 o 
   2   2   6     4679.34     5182.10    162.97 o 
  -3   3   6     1105.01     1065.49     82.46 o 
  -2   3   6     2483.35     2365.76     77.88 o 
  -1   3   6     3495.55     2820.05     85.89 o 
   0   3   6     1890.60     1633.89     66.31 o 
   1   3   6     3473.07     2767.87     85.13 o 
   2   3   6     2570.58     2549.47     74.32 o 
   3   3   6     1109.34     1051.54     74.49 o 
  -4   4   6      458.15      480.85     84.87 o 
  -3   4   6     2996.00     3257.08     94.27 o 
  -2   4   6     1395.44     1597.66     62.53 o 
  -1   4   6     1084.14     1197.07     57.13 o 
   0   4   6     3592.63     4093.66    103.92 o 
   1   4   6      972.29     1144.31     50.97 o 
   2   4   6     1327.94     1639.65     57.28 o 
   3   4   6     3038.37     3422.76    100.08 o 
   4   4   6      438.46      587.98     78.00 o 
  -5   5   6     1088.30     1308.60     91.89 o 
  -4   5   6     3296.94     3423.08     98.01 o 
  -3   5   6     1058.39     1019.58     58.05 o 
  -2   5   6     2412.75     1971.06     73.49 o 
  -1   5   6      506.13      414.36     53.06 o 
   0   5   6     1503.72     1226.81     52.97 o 
   1   5   6      500.56      404.73     48.14 o 
   2   5   6     2290.63     2024.35     64.01 o 
   3   5   6      943.81      904.98     47.29 o 
   4   5   6     3306.76     3498.50     81.37 o 
   5   5   6     1106.01     1190.26    118.11 o 
  -6   6   6     1841.85     1657.63    102.95 o 
  -5   6   6     1804.34     1991.13     76.83 o 
  -4   6   6     2068.54     2023.18     76.26 o 
  -3   6   6     1525.57     1663.02     71.71 o 
  -2   6   6      411.02      429.31     45.93 o 
  -1   6   6      975.40     1070.72     52.98 o 
   0   6   6      844.30      954.00     51.17 o 
   1   6   6      922.25     1006.54     49.55 o 
   2   6   6      407.54      438.95     43.23 o 
   3   6   6     1450.52     1528.84     55.75 o 
   4   6   6     2195.14     2071.57     62.37 o 
   5   6   6     1888.03     2178.66     92.54 o 
   6   6   6     1526.01     1188.68     76.98 o 
  -7   7   6     3081.14     2746.49    156.56 o 
  -6   7   6     1854.53     1846.59     83.95 o 
  -5   7   6       68.82      132.67     43.95 o 
  -4   7   6     2941.46     2765.89     95.29 o 
  -3   7   6     1728.53     1717.44     78.01 o 
  -2   7   6     1732.08     1557.00     68.28 o 
  -1   7   6      555.13      501.46     48.93 o 
   0   7   6      340.62      278.12     71.38 o 
   1   7   6      568.17      525.11     48.66 o 
   2   7   6     1757.40     1556.06     61.55 o 
   3   7   6     1763.71     1700.77     62.06 o 
   4   7   6     2792.62     2639.11     73.60 o 
   5   7   6       90.25      124.37     33.62 o 
   6   7   6     1849.40     1847.25     66.20 o 
   7   7   6     2947.13     2505.31    115.93 o 
  -8   8   6     3237.87     3335.03    180.25 o 
  -7   8   6      631.86      576.33     69.86 o 
  -6   8   6     3696.83     3632.59    130.40 o 
  -5   8   6      823.61      824.45     63.86 o 
  -4   8   6     1093.56      985.90     68.06 o 
  -3   8   6      105.02      132.47     42.66 o 
  -2   8   6      203.80      198.33     56.29 o 
  -1   8   6       12.24       41.28     34.67 o 
   0   8   6        5.55      -22.28     33.89 o 
   1   8   6       24.35       56.33     35.32 o 
   2   8   6      201.83      193.95     55.13 o 
   3   8   6      131.01      166.44     37.79 o 
   4   8   6      989.40      909.11     49.13 o 
   5   8   6      783.17      751.67     46.77 o 
   6   8   6     3787.39     3602.97     87.51 o 
   7   8   6      597.51      551.73     56.08 o 
   8   8   6     3181.72     3214.03    147.66 o 
  -9   9   6     3793.87     3446.48    188.09 o 
  -8   9   6      347.77      307.60     73.57 o 
  -7   9   6     1990.65     2021.33    101.56 o 
  -6   9   6     1060.67     1106.70     81.04 o 
  -5   9   6      699.18      619.87     68.28 o 
  -4   9   6     2595.31     2634.65     95.19 o 
  -3   9   6      129.22      136.11     45.24 o 
  -2   9   6     1179.94     1086.64     63.73 o 
  -1   9   6       87.77       41.41     38.59 o 
   0   9   6      353.48      275.37     65.91 o 
   1   9   6       94.34      117.54     38.16 o 
   2   9   6     1153.68     1067.96     62.02 o 
   3   9   6      130.31      132.52     46.13 o 
   4   9   6     2615.29     2578.68     74.26 o 
   5   9   6      722.71      649.16     50.96 o 
   6   9   6     1058.72     1110.71     56.20 o 
   7   9   6     1990.91     1913.67     72.86 o 
   8   9   6      355.01      346.16     63.72 o 
   9   9   6     3635.68     3325.94    156.81 o 
 -10  10   6      952.76     1169.81    119.22 o 
  -9  10   6        9.06      -28.54     55.31 o 
  -8  10   6     2862.16     3088.84    126.93 o 
  -7  10   6      418.40      417.40     76.83 o 
  -6  10   6     2501.89     2614.58    107.84 o 
  -5  10   6      699.84      669.13     61.67 o 
  -4  10   6     1033.03     1017.66     66.85 o 
  -3  10   6     1428.96     1317.85     70.88 o 
  -2  10   6        9.62        9.83     40.18 o 
  -1  10   6     1549.63     1311.87     66.70 o 
   0  10   6       52.47       50.85     38.61 o 
   1  10   6     1501.63     1322.69     65.18 o 
   2  10   6       15.19       11.12     38.51 o 
   3  10   6     1402.87     1201.78     62.18 o 
   4  10   6     1013.53      946.46     57.43 o 
   5  10   6      713.39      640.57     51.14 o 
   6  10   6     2605.73     2615.97     83.23 o 
   7  10   6      415.43      365.90     56.68 o 
   8  10   6     2923.65     2986.08     98.95 o 
   9  10   6       10.37        5.20     48.38 o 
  10  10   6      879.56     1061.07    102.56 o 
 -11  11   6     1863.06     2024.34    151.89 o 
 -10  11   6      159.54      251.72     70.61 o 
  -9  11   6     1650.99     1726.33    107.39 o 
  -8  11   6      270.12      339.42     88.52 o 
  -7  11   6      997.83     1032.95     82.21 o 
  -6  11   6     1306.23     1401.72     89.77 o 
  -5  11   6      758.76      791.05     67.75 o 
  -4  11   6     2051.28     2029.39     84.94 o 
  -3  11   6      283.59      241.91     73.43 o 
  -2  11   6      851.02      899.77     63.00 o 
  -1  11   6       44.81       48.85     43.83 o 
   0  11   6      138.53      104.67     48.12 o 
   1  11   6       43.07       31.61     39.04 o 
   2  11   6      848.03      855.51     60.89 o 
   3  11   6      290.39      283.94     51.37 o 
   4  11   6     2081.04     2002.57     78.15 o 
   5  11   6      777.21      768.78     57.66 o 
   6  11   6     1357.14     1360.49     69.75 o 
   7  11   6     1069.94     1104.51     77.56 o 
   8  11   6      263.79      253.28     63.87 o 
   9  11   6     1659.93     1619.38     92.23 o 
  10  11   6      147.94      118.11     56.99 o 
  11  11   6     1839.04     1935.54    141.44 o 
 -12  12   6      165.27      242.44    116.52 o 
 -11  12   6      112.86      135.36     71.89 o 
 -10  12   6      464.20      664.52     88.12 o 
  -9  12   6      127.45      186.13     73.30 o 
  -8  12   6     1429.77     1486.01    102.95 o 
  -7  12   6      445.96      482.66     74.59 o 
  -6  12   6      743.51      793.01     73.03 o 
  -5  12   6     1130.69     1163.60     75.59 o 
  -4  12   6      118.86      132.84     49.15 o 
  -3  12   6     2109.37     1976.96     86.62 o 
  -2  12   6      245.78      291.14     63.36 o 
  -1  12   6     2628.52     2504.67     94.67 o 
   0  12   6      620.86      513.10     61.45 o 
   1  12   6     2582.12     2427.48     92.25 o 
   2  12   6      242.35      288.92     73.60 o 
   3  12   6     2124.66     2058.19     84.40 o 
   4  12   6      108.03      136.59     48.32 o 
   5  12   6     1157.83     1183.32     68.00 o 
   6  12   6      723.68      798.21     69.02 o 
   7  12   6      420.30      503.10     76.35 o 
   8  12   6     1487.30     1468.90     98.14 o 
   9  12   6      128.81      176.93     64.47 o 
  10  12   6      437.11      636.29     86.63 o 
  11  12   6      111.07      178.77     69.39 o 
  12  12   6      177.51      326.65    115.32 o 
 -12  13   6      295.19      346.93    120.71 o 
 -11  13   6     1129.18     1179.37    107.35 o 
 -10  13   6      335.70      386.44     93.15 o 
  -9  13   6      450.21      488.48     87.17 o 
  -8  13   6      692.08      837.31     88.64 o 
  -7  13   6     1028.42     1082.13     91.69 o 
  -6  13   6     1279.55     1334.31     88.43 o 
  -5  13   6      492.21      474.31     68.46 o 
  -4  13   6      783.62      935.27     72.11 o 
  -3  13   6      155.97      178.96     56.98 o 
  -2  13   6      434.73      514.98     62.04 o 
  -1  13   6      256.21      309.58     69.22 o 
   0  13   6       99.22      167.95     52.00 o 
   1  13   6      275.00      287.80     65.27 o 
   2  13   6      433.62      490.10     61.55 o 
   3  13   6      143.91      214.64     59.50 o 
   4  13   6      787.43      943.51     68.56 o 
   5  13   6      480.96      555.28     69.72 o 
   6  13   6     1285.85     1410.06     79.64 o 
   7  13   6     1098.42      987.12     87.41 o 
   8  13   6      771.65      850.94     92.01 o 
   9  13   6      454.63      506.35     90.07 o 
  10  13   6      344.97      370.54     80.64 o 
  11  13   6     1139.66     1122.58     95.99 o 
  12  13   6      295.62      345.08     98.05 o 
  13  13   6      475.26      499.58    186.00 o 
 -12  14   6       82.56      190.59    240.01 o 
 -11  14   6       51.79      192.26    105.44 o 
 -10  14   6      199.22      237.77     85.02 o 
  -9  14   6       72.78       70.13     69.95 o 
  -8  14   6      495.89      569.61     89.30 o 
  -7  14   6      445.98      546.71     79.85 o 
  -6  14   6       91.47      137.70     62.23 o 
  -5  14   6     1010.20     1118.49     79.50 o 
  -4  14   6      218.19      223.54     74.86 o 
  -3  14   6     1280.11     1223.66     89.20 o 
  -2  14   6     1021.02      948.01     79.36 o 
  -1  14   6     1905.16     1633.51     91.56 o 
   0  14   6      945.58      840.20     74.52 o 
   1  14   6     1895.67     1737.88     86.13 o 
   2  14   6     1010.35      913.04     80.23 o 
   3  14   6     1274.99     1295.01     84.58 o 
   4  14   6      217.05      197.31     64.82 o 
   5  14   6     1044.21     1198.10     78.88 o 
   6  14   6       87.98      102.16     55.88 o 
   7  14   6      496.73      549.49     88.91 o 
   8  14   6      470.51      522.42    104.83 o 
   9  14   6       56.02      109.40     79.74 o 
  10  14   6      215.64      316.70     89.48 o 
  11  14   6       57.43       81.27     75.63 o 
  12  14   6       69.15      140.35    146.52 o 
 -11  15   6      264.46      320.62    190.81 o 
 -10  15   6      628.81      674.85    172.76 o 
  -9  15   6      362.60      365.24     88.61 o 
  -8  15   6      460.91      499.80     90.39 o 
  -7  15   6      314.64      312.46     82.00 o 
  -6  15   6      773.85      822.42     83.55 o 
  -5  15   6      106.46       -1.42     58.17 o 
  -4  15   6      610.75      699.92     81.95 o 
  -3  15   6      632.19      598.11     83.14 o 
  -2  15   6      206.77      273.92     64.52 o 
  -1  15   6      314.32      372.48     73.90 o 
   0  15   6      145.60      218.47     61.57 o 
   1  15   6      296.37      330.89     65.61 o 
   2  15   6      184.11      187.36     60.75 o 
   3  15   6      623.95      657.71     75.72 o 
   4  15   6      673.83      749.54     77.22 o 
   5  15   6      134.80      134.53     59.18 o 
   6  15   6      794.25      919.18     87.39 o 
   7  15   6      266.74      312.54     83.00 o 
   8  15   6      402.85      458.23    103.87 o 
   9  15   6      388.52      389.98     98.14 o 
  10  15   6      610.99      603.53    120.36 o 
  11  15   6      252.39      330.18    151.85 o 
 -10  16   6       43.71       50.45    166.50 o 
  -9  16   6      215.32      221.95    135.00 o 
  -8  16   6       22.31        3.93    148.15 o 
  -7  16   6      200.65      281.84     78.77 o 
  -6  16   6      136.13      150.75     74.72 o 
  -5  16   6      730.46      798.45     85.89 o 
  -4  16   6      941.35      884.49     90.40 o 
  -3  16   6      845.75      927.79     91.61 o 
  -2  16   6      783.67      718.61     88.97 o 
  -1  16   6      837.41      830.31     90.32 o 
   0  16   6     1740.96     1700.70    104.81 o 
   1  16   6      816.88      757.89     78.39 o 
   2  16   6      871.39      848.98     93.56 o 
   3  16   6      966.69      932.22     85.51 o 
   4  16   6      864.82      796.98     81.16 o 
   5  16   6      723.36      711.33     81.92 o 
   6  16   6      164.26      251.40     77.54 o 
   7  16   6      150.16      140.69     79.05 o 
   8  16   6       23.17      -34.88     89.50 o 
   9  16   6      227.61      245.15    126.90 o 
  10  16   6       40.04       71.11    173.34 o 
  -8  17   6      395.84      328.61    179.77 o 
  -7  17   6       26.86       14.53    231.50 o 
  -6  17   6      336.88      284.20    177.12 o 
  -5  17   6      756.91      689.02    125.34 o 
  -4  17   6      731.09      691.54     94.92 o 
  -3  17   6      180.23      319.53     88.08 o 
  -2  17   6      224.11      308.11     86.47 o 
  -1  17   6      948.26     1142.02    103.26 o 
   0  17   6        4.46       60.10     72.55 o 
   1  17   6      973.64     1077.51     95.86 o 
   2  17   6      279.26      369.16     88.01 o 
   3  17   6      141.73      244.53     72.28 o 
   4  17   6      688.83      827.06    100.29 o 
   5  17   6      766.74      665.01    122.22 o 
   6  17   6      286.23      349.55    128.46 o 
   7  17   6       38.05      -15.90    144.74 o 
   8  17   6      428.92      434.75    171.56 o 
  -5  18   6      275.81      226.41    191.71 o 
  -4  18   6      252.67      303.22    174.87 o 
  -3  18   6      276.54      299.10    169.99 o 
  -2  18   6      963.16      800.01    184.51 o 
  -1  18   6      105.79      122.10    129.83 o 
   0  18   6      693.99      732.79    174.33 o 
   1  18   6      128.61      202.00     96.01 o 
   2  18   6      929.20      996.15    137.16 o 
   3  18   6      238.21      342.08    156.21 o 
   4  18   6      298.48      402.95    180.68 o 
   5  18   6      263.72      465.84    168.15 o 
   0   1   7      420.36      377.48     61.84 o 
  -1   2   7       39.32       32.77     44.77 o 
   0   2   7        6.27      -15.66     47.29 o 
   1   2   7       21.75        7.74     42.54 o 
  -2   3   7     2316.11     2360.78     88.55 o 
  -1   3   7      362.21      365.95     52.41 o 
   0   3   7       78.29       34.95     46.52 o 
   1   3   7      353.86      348.93     66.08 o 
   2   3   7     2224.68     2191.93     94.06 o 
  -3   4   7     1883.93     2123.06     83.92 o 
  -2   4   7      429.76      551.45     62.02 o 
  -1   4   7     2182.71     2200.48     85.37 o 
   0   4   7      601.48      552.93     58.80 o 
   1   4   7     2247.22     2229.45     86.93 o 
   2   4   7      360.97      373.00     58.02 o 
   3   4   7     2010.72     2175.40     93.61 o 
  -4   5   7     1709.05     1895.89     86.28 o 
  -3   5   7      635.52      714.20     66.65 o 
  -2   5   7     1005.17      972.10     67.59 o 
  -1   5   7      421.09      336.53     57.57 o 
   0   5   7      476.82      493.09     61.80 o 
   1   5   7      397.86      374.19     54.54 o 
   2   5   7      995.46      979.05     69.28 o 
   3   5   7      615.77      669.20     63.27 o 
   4   5   7     1593.72     1863.57     86.12 o 
  -5   6   7     1796.68     1875.23    102.28 o 
  -4   6   7      497.40      662.92     69.99 o 
  -3   6   7     1811.49     1882.54     91.45 o 
  -2   6   7     1984.56     2128.78     90.43 o 
  -1   6   7     1236.54     1238.67     73.62 o 
   0   6   7     2584.98     2740.45    101.29 o 
   1   6   7     1295.80     1290.50     69.32 o 
   2   6   7     1942.69     1999.60     88.07 o 
   3   6   7     1728.84     1877.85     82.70 o 
   4   6   7      508.65      586.20     64.13 o 
   5   6   7     1852.53     1919.00     91.42 o 
  -6   7   7      513.89      620.10     77.91 o 
  -5   7   7      239.15      286.72     88.22 o 
  -4   7   7     1279.51     1245.27     84.84 o 
  -3   7   7     1108.40     1017.21     74.84 o 
  -2   7   7      462.95      525.94     72.51 o 
  -1   7   7     1560.03     1490.37     79.85 o 
   0   7   7      998.69     1007.50     67.53 o 
   1   7   7     1501.18     1443.29     73.13 o 
   2   7   7      461.66      462.18     63.66 o 
   3   7   7     1098.77      968.57     69.69 o 
   4   7   7     1334.17     1418.00     79.59 o 
   5   7   7      232.01      261.92     61.91 o 
   6   7   7      471.46      475.67     64.38 o 
  -7   8   7      685.53      569.97    132.52 o 
  -6   8   7       73.19       89.57     69.32 o 
  -5   8   7      684.46      648.60     78.47 o 
  -4   8   7      748.16      861.42     84.11 o 
  -3   8   7      970.53      845.86     73.60 o 
  -2   8   7     2267.36     2417.50    102.79 o 
  -1   8   7      239.26      233.30     58.55 o 
   0   8   7     3396.86     3675.03    114.34 o 
   1   8   7      210.43      205.98     59.55 o 
   2   8   7     2432.14     2557.52     90.80 o 
   3   8   7      966.82      843.62     63.49 o 
   4   8   7      769.62      765.73     63.49 o 
   5   8   7      669.01      633.92     62.87 o 
   6   8   7       70.35       63.93     52.39 o 
   7   8   7      775.05      646.40     81.62 o 
  -8   9   7      649.94      604.86    106.21 o 
  -7   9   7      117.77       74.58     76.21 o 
  -6   9   7      383.20      424.47    108.46 o 
  -5   9   7      811.06      756.52     90.99 o 
  -4   9   7      406.94      478.75     75.53 o 
  -3   9   7     1245.92     1190.33     81.33 o 
  -2   9   7      487.24      489.75     65.09 o 
  -1   9   7     3020.87     2966.83    104.14 o 
   0   9   7        0.06        4.23     47.91 o 
   1   9   7     2954.23     2778.54     94.92 o 
   2   9   7      481.35      462.33     63.52 o 
   3   9   7     1220.61     1180.76     67.21 o 
   4   9   7      365.50      462.89     62.00 o 
   5   9   7      850.54      753.37     70.97 o 
   6   9   7      429.85      386.19     71.64 o 
   7   9   7      114.38       50.43     56.02 o 
   8   9   7      605.45      542.94     91.95 o 
  -9  10   7      283.49      282.91    101.98 o 
  -8  10   7       89.62       89.64     72.26 o 
  -7  10   7      609.07      566.20     95.14 o 
  -6  10   7      150.60      109.26     72.29 o 
  -5  10   7     1359.67     1283.08    100.40 o 
  -4  10   7      162.33      223.75     68.04 o 
  -3  10   7      490.75      454.49     62.09 o 
  -2  10   7     1428.30     1667.41     83.20 o 
  -1  10   7       67.47       94.58     50.17 o 
   0  10   7     2667.37     2909.66    101.73 o 
   1  10   7       59.67       41.14     48.88 o 
   2  10   7     1376.68     1539.27     73.69 o 
   3  10   7      512.58      451.56     62.88 o 
   4  10   7      169.39      210.74     55.28 o 
   5  10   7     1379.76     1253.15     81.34 o 
   6  10   7      152.41      138.11     62.44 o 
   7  10   7      628.54      554.75     88.67 o 
   8  10   7      101.09       94.10     63.53 o 
   9  10   7      347.52      317.50     84.96 o 
 -10  11   7      526.82      468.01    106.54 o 
  -9  11   7       22.05       70.94     75.22 o 
  -8  11   7       18.92      -46.04     66.98 o 
  -7  11   7      211.37      177.00     76.12 o 
  -6  11   7      114.48      200.27     72.34 o 
  -5  11   7      667.88      642.79     83.39 o 
  -4  11   7      236.98      284.01     70.26 o 
  -3  11   7     1652.52     1617.00     89.74 o 
  -2  11   7      193.48      264.36     62.09 o 
  -1  11   7     2175.60     2184.34     98.82 o 
   0  11   7      407.90      474.97     67.31 o 
   1  11   7     2223.55     2269.63    100.26 o 
   2  11   7      189.80      175.89     60.22 o 
   3  11   7     1667.86     1568.73     81.74 o 
   4  11   7      224.15      247.86     56.87 o 
   5  11   7      661.04      669.94     79.31 o 
   6  11   7      106.92      182.14     69.91 o 
   7  11   7      233.89      244.47     93.28 o 
   8  11   7       18.54      -30.76     69.59 o 
   9  11   7       19.24       28.70     70.98 o 
  10  11   7      471.29      476.21    127.95 o 
 -11  12   7      608.42      505.95    184.11 o 
 -10  12   7      287.40      323.52    160.55 o 
  -9  12   7      870.52      733.57    142.60 o 
  -8  12   7      202.27      147.14     78.27 o 
  -7  12   7      866.46      887.26    101.15 o 
  -6  12   7       72.25      164.70     75.96 o 
  -5  12   7     1079.49     1132.64     95.57 o 
  -4  12   7       72.84       23.96     58.32 o 
  -3  12   7      503.63      462.70     70.59 o 
  -2  12   7      510.33      596.03     72.16 o 
  -1  12   7      106.42      166.31     57.34 o 
   0  12   7      616.81      765.02     73.80 o 
   1  12   7      103.41      128.18     58.05 o 
   2  12   7      509.81      614.01     67.81 o 
   3  12   7      500.25      478.28     74.27 o 
   4  12   7       79.38       96.54     57.74 o 
   5  12   7     1051.62     1090.82     86.96 o 
   6  12   7       79.78       47.09     73.99 o 
   7  12   7      833.86      818.62    103.03 o 
   8  12   7      172.44      149.96     88.77 o 
   9  12   7      884.67      780.27    117.57 o 
  10  12   7      302.52      409.08    129.93 o 
  11  12   7      676.77      576.77    162.76 o 
  -9  13   7      250.43      219.15    147.27 o 
  -8  13   7       95.99       41.65    130.84 o 
  -7  13   7      210.93      236.63     91.30 o 
  -6  13   7      305.92      325.27     97.36 o 
  -5  13   7      391.02      375.50    122.29 o 
  -4  13   7      627.96      653.18     78.34 o 
  -3  13   7      891.17      808.84     85.32 o 
  -2  13   7      336.68      363.40     79.43 o 
  -1  13   7     1246.27     1239.67     86.84 o 
   0  13   7      592.52      644.57     80.76 o 
   1  13   7     1291.38     1286.36     87.28 o 
   2  13   7      353.99      396.57     79.48 o 
   3  13   7      948.06      939.60     80.97 o 
   4  13   7      613.13      613.88     75.84 o 
   5  13   7      421.12      439.04     78.81 o 
   6  13   7      305.25      337.13     89.27 o 
   7  13   7      188.68      195.77     92.70 o 
   8  13   7       86.72        9.32    106.08 o 
   9  13   7      262.44      232.65    164.68 o 
  10  13   7      318.22      362.95    132.25 o 
  -8  14   7      339.45      476.08    235.20 o 
  -7  14   7     1190.00     1072.25    203.87 o 
  -6  14   7      470.57      520.66    146.71 o 
  -5  14   7      588.35      739.60    101.74 o 
  -4  14   7       77.94       30.37     69.16 o 
  -3  14   7      108.60      162.71     68.84 o 
  -2  14   7        5.99        1.83     64.38 o 
  -1  14   7      100.23       16.10     61.06 o 
   0  14   7        1.17       14.12     64.85 o 
   1  14   7      103.65      173.23     65.53 o 
   2  14   7        3.03       12.26     67.85 o 
   3  14   7      121.08      234.42     69.18 o 
   4  14   7       75.99       77.61     70.01 o 
   5  14   7      575.90      597.82     92.60 o 
   6  14   7      435.59      403.11    108.87 o 
   7  14   7     1188.73     1060.38    157.75 o 
  -6  15   7      129.57      251.85    335.33 o 
  -5  15   7      518.75      887.77    276.19 o 
  -4  15   7      393.25      470.79    139.90 o 
  -3  15   7      269.25      233.62    102.89 o 
  -2  15   7      794.21      743.93    109.41 o 
  -1  15   7      245.57      218.79     69.42 o 
   0  15   7      298.91      336.32     91.04 o 
   1  15   7      243.50      285.78     81.93 o 
   2  15   7      784.56      770.82    103.70 o 
   3  15   7      268.09      338.44    108.61 o 
   4  15   7      422.69      517.76     99.70 o 
   5  15   7      485.27      463.66    147.01 o 
   6  15   7      112.93      114.09    137.70 o 
  -3  16   7      358.19      479.66    254.39 o 
  -2  16   7       64.00      119.96    180.19 o 
  -1  16   7      125.40      -36.29    183.13 o 
   0  16   7       35.25      -72.98    132.27 o 
   1  16   7      103.70      -30.14    119.57 o 
   2  16   7       68.90      120.43    125.68 o 
   3  16   7      355.64      372.32    174.57 o 
   0   0   8     7913.90     8337.73    440.82 o 
  -1   1   8     1979.93     1892.72    154.43 o 
   0   1   8       26.40       -7.92     55.44 o 
   1   1   8     2384.11     2384.15    153.34 o 
  -2   2   8     1975.94     2151.59    149.64 o 
  -1   2   8      105.70       86.21     58.14 o 
   0   2   8      247.03      377.89     68.52 o 
   1   2   8      124.59       62.40     58.00 o 
   2   2   8     2082.64     2276.32    152.37 o 
  -3   3   8     1173.44     1123.21    120.33 o 
  -2   3   8      400.92      482.94     73.21 o 
  -1   3   8     1857.17     2049.75    102.46 o 
   0   3   8      706.30      658.21     76.24 o 
   1   3   8     1802.48     1779.18     97.36 o 
   2   3   8      396.31      403.25     71.42 o 
   3   3   8     1230.99     1360.31    128.35 o 
  -4   4   8       44.19       80.10     96.75 o 
  -3   4   8      489.87      607.18     80.54 o 
  -2   4   8      171.44      303.11     66.88 o 
  -1   4   8      269.75      331.38     82.60 o 
   0   4   8      185.03      173.37     65.27 o 
   1   4   8      280.78      323.29     79.52 o 
   2   4   8      192.71      247.15     69.79 o 
   3   4   8      507.99      605.22     81.29 o 
   4   4   8       34.73       56.70     88.34 o 
  -5   5   8      377.71      371.82    123.96 o 
  -4   5   8      601.45      772.60     79.56 o 
  -3   5   8      216.09      303.00     82.81 o 
  -2   5   8     1036.92     1084.40     91.40 o 
  -1   5   8      616.87      658.15     82.85 o 
   0   5   8     1081.76     1206.54     92.71 o 
   1   5   8      582.94      671.87     81.93 o 
   2   5   8     1047.92     1104.45     87.87 o 
   3   5   8      205.35      246.63     75.90 o 
   4   5   8      610.63      789.92     87.08 o 
   5   5   8      380.33      374.72    152.57 o 
  -6   6   8      765.79      781.38    126.51 o 
  -5   6   8      527.35      668.97     83.43 o 
  -4   6   8      191.84      232.94     70.62 o 
  -3   6   8      466.96      534.10     73.49 o 
  -2   6   8       29.29       44.00     58.68 o 
  -1   6   8      118.21      208.33     70.90 o 
   0   6   8       81.49       96.58     65.99 o 
   1   6   8      115.78      159.72     65.90 o 
   2   6   8       28.32       38.92     58.39 o 
   3   6   8      470.22      587.32     79.37 o 
   4   6   8      203.90      214.88     84.25 o 
   5   6   8      494.00      631.00     89.89 o 
   6   6   8      783.27      781.86    150.18 o 
  -7   7   8      681.64      653.83    152.06 o 
  -6   7   8      500.26      618.86     88.29 o 
  -5   7   8      393.59      346.40     90.60 o 
  -4   7   8      642.11      884.52     86.73 o 
  -3   7   8      162.75      129.57     62.29 o 
  -2   7   8      703.30      730.78     79.31 o 
  -1   7   8      108.75       85.38     64.74 o 
   0   7   8      559.40      606.08     91.24 o 
   1   7   8      112.05       66.30     65.13 o 
   2   7   8      719.43      838.62     90.58 o 
   3   7   8      175.16      139.27     68.65 o 
   4   7   8      668.90      697.30     90.61 o 
   5   7   8      412.34      430.02     87.68 o 
   6   7   8      485.70      564.99     81.28 o 
   7   7   8      715.59      643.86    144.84 o 
  -8   8   8      805.84      949.44    229.60 o 
  -7   8   8      177.49      264.41     97.83 o 
  -6   8   8      785.11      780.81    104.41 o 
  -5   8   8      280.73      384.33    107.04 o 
  -4   8   8      217.46      215.15     79.61 o 
  -3   8   8      177.58      184.23     71.59 o 
  -2   8   8       78.63       19.58     61.65 o 
  -1   8   8      304.62      274.75     96.17 o 
   0   8   8        5.34      -45.15     60.64 o 
   1   8   8      303.24      260.92    101.86 o 
   2   8   8       77.86       63.17     67.03 o 
   3   8   8      185.19      205.13     71.09 o 
   4   8   8      219.41      229.14     73.40 o 
   5   8   8      294.18      340.19     80.54 o 
   6   8   8      803.82      755.09    105.11 o 
   7   8   8      177.83      180.52     81.97 o 
   8   8   8      763.46      603.76    168.55 o 
  -8   9   8      110.64      178.86    250.70 o 
  -7   9   8      699.80      763.96    175.21 o 
  -6   9   8      233.36      199.02     96.13 o 
  -5   9   8      586.02      585.85     99.47 o 
  -4   9   8      442.90      510.73     99.11 o 
  -3   9   8      161.68       77.79     68.45 o 
  -2   9   8      276.62      388.70     78.42 o 
  -1   9   8       68.92       38.43     68.68 o 
   0   9   8      159.46      194.42     69.61 o 
   1   9   8       64.09       67.55     63.70 o 
   2   9   8      277.14      286.16     78.34 o 
   3   9   8      172.60      101.57     71.44 o 
   4   9   8      469.86      486.57     93.32 o 
   5   9   8      572.01      552.47     98.38 o 
   6   9   8      239.22      179.72    107.97 o 
   7   9   8      706.58      610.54    143.57 o 
   8   9   8      113.12        0.35    138.11 o 
   9   9   8     1191.88     1040.60    241.44 o 
  -7  10   8      131.85      271.45    169.51 o 
  -6  10   8      330.32      422.92    165.70 o 
  -5  10   8      331.40      407.67    212.37 o 
  -4  10   8      138.40      172.59     86.72 o 
  -3  10   8      692.80      697.19    101.13 o 
  -2  10   8        4.83       66.24     72.21 o 
  -1  10   8      773.65      645.77    101.81 o 
   0  10   8        6.50       -1.17     66.99 o 
   1  10   8      808.71      667.38     86.55 o 
   2  10   8        4.60      -15.19     64.41 o 
   3  10   8      723.00      699.85     84.88 o 
   4  10   8      135.30       98.06     81.83 o 
   5  10   8      360.48      473.75    139.95 o 
   6  10   8      327.43      412.69    146.95 o 
   7  10   8      111.00      158.22    142.76 o 
   8  10   8     1027.63      977.86    196.17 o 
  -6  11   8      434.01      397.40    235.16 o 
  -5  11   8      305.44      390.33    205.12 o 
  -4  11   8      272.83      115.08    176.35 o 
  -3  11   8      156.83       62.15    102.02 o 
  -2  11   8       19.31       84.88     87.71 o 
  -1  11   8       12.24       74.92     84.12 o 
   0  11   8        2.05       15.03     69.21 o 
   1  11   8        8.62       52.39     76.63 o 
   2  11   8       24.49       20.69     86.03 o 
   3  11   8      159.70       63.17     81.18 o 
   4  11   8      272.92      276.41    107.72 o 
   5  11   8      295.06      349.81    139.24 o 
   6  11   8      402.19      322.19    262.80 o 
  -4  12   8       39.29      199.72    210.22 o 
  -3  12   8      994.92     1001.80    186.42 o 
  -2  12   8       16.58       30.06    147.88 o 
  -1  12   8      546.62      497.32    136.18 o 
   0  12   8      355.80      357.30    114.81 o 
   1  12   8      573.62      488.68    128.48 o 
   2  12   8       16.28       68.83     95.61 o 
   3  12   8      991.98      933.25    141.30 o 
   4  12   8       40.33       63.61    184.41 o 
   0   1   9       12.65      -23.85     66.35 o 
  -1   2   9      368.60      459.42    107.34 o 
   0   2   9       25.27       83.56     90.16 o 
   1   2   9      401.71      395.26    144.99 o 
  -2   3   9      514.91      539.44    171.04 o 
  -1   3   9       84.73      -44.82     91.50 o 
   0   3   9      884.27      847.63    123.48 o 
   1   3   9       83.95       83.64     91.80 o 
   2   3   9      446.89      445.50    127.56 o 
  -3   4   9       98.38      109.25    127.06 o 
  -2   4   9       99.73      119.19    150.74 o 
  -1   4   9      707.26      707.62    136.31 o 
   0   4   9      342.31      342.41    130.90 o 
   1   4   9      649.45      633.21    136.75 o 
   2   4   9       96.98      166.96     98.51 o 
   3   4   9      132.44      142.05    102.90 o 
  -4   5   9      558.64      608.53    370.68 o 
  -3   5   9       78.01      153.57    269.05 o 
  -2   5   9      134.54      239.58    206.38 o 
  -1   5   9      246.80      367.11    136.24 o 
   0   5   9       76.63        4.39    122.92 o 
   1   5   9      270.25      314.71    129.53 o 
   2   5   9      164.73      182.07    110.09 o 
   3   5   9       79.70       46.46    134.10 o 
   4   5   9      581.68      719.50    200.73 o 
  -3   6   9      581.03      360.28    334.68 o 
  -2   6   9      280.76      341.41    223.64 o 
  -1   6   9      181.58       97.18    151.93 o 
   0   6   9      336.65      417.14    160.89 o 
   1   6   9      185.01      183.77    139.70 o 
   2   6   9      286.89      369.57    191.98 o 
   3   6   9      615.79      513.92    184.61 o 
  -1   7   9      789.28      809.59    320.89 o 
   0   7   9      152.43      113.66    146.58 o 
   1   7   9      805.16      747.86    190.27 o 
                                                 
